# Supplementary material for: Reduced axonal caliber and structural changes in a rat model of Fragile X syndrome with a deletion of a K-Homology domain of Fmr1
Source: Transl Psychiatry. 2020 Aug 12;10:280. doi: 10.1038/s41398-020-00943-x (PMC7423986; doi:10.1038/s41398-020-00943-x)
Supplement: Supplementary file 6 — Supplementary Table 1 [file 41398_2020_943_MOESM6_ESM.xlsx]

## Sheet: Sheet1
Supplementary Table 1. Groups of rats included in each analysis.
T2 region-based with manual editing
group	number of rats
male analysis
Fmr1-Δexon 8+/y (WT)	15
Fmr1-Δexon 8-/y	14
female analysis
Fmr1-Δexon 8+/+ (WT)	13
Fmr1-Δexon 8+/-	15
Fmr1-Δexon 8-/-	14
Automated T2 region-based and voxel-based
group	number of rats
Fmr1-Δexon 8+/y	15
Fmr1-Δexon 8-/y	15
Fmr1-Δexon 8+/+	15
Fmr1-Δexon 8-/-	15
DTI region-based with manual editing
group	number of rats
male analysis
Fmr1-Δexon 8+/y (WT)	14
Fmr1-Δexon 8-/y	15
female analysis
Fmr1-Δexon 8+/+ (WT)	15
Fmr1-Δexon 8+/-	15
Fmr1-Δexon 8-/-	15
Automated DTI region-based and voxel-based
group	number of rats
Fmr1-Δexon 8+/y	15
Fmr1-Δexon 8-/y	15
Fmr1-Δexon 8+/+	15
Fmr1-Δexon 8-/-	15
Electron microscopy
group	number of rats
Fmr1-Δexon 8+/y	6
Fmr1-Δexon 8-/y	6
