# Supplementary material for: Reduced axonal caliber and structural changes in a rat model of Fragile X syndrome with a deletion of a K-Homology domain of Fmr1
Source: Transl Psychiatry. 2020 Aug 12;10:280. doi: 10.1038/s41398-020-00943-x (PMC7423986; doi:10.1038/s41398-020-00943-x)
Supplement: Supplementary file 7 — Supplementary Table 2 [file 41398_2020_943_MOESM7_ESM.xlsx]

## Sheet: Sheet1
Supplementary Table 2. ROIs used for segmentation of T2 and DTI images
ROIs
Amygdala
Anterior commissure
Piriform cortex
Aqueduct
Brainstem
Caudate, Putamen, Globus pallidus
Periaqueductal gray
Cerebellum
Corpus callosum
Entorhinal cortex
External capsule
Fimbria
Fornix
Fourth ventricle
Genu of the corpus callosum
Hippocampus
Hypothalamus
Inferior colliculus
Internal capsule
Lateral ventricle
Medial prefrontal cortex
Neocortex
Olfactory bulb
Orbital cortex
Rest of forebrain
Rest of midbrain
Right external capsule
Splenium
Substantia nigra
Superior colliculus
Thalamus
Third ventricle
