# Supplementary material for: Reduced axonal caliber and structural changes in a rat model of Fragile X syndrome with a deletion of a K-Homology domain of Fmr1
Source: Transl Psychiatry. 2020 Aug 12;10:280. doi: 10.1038/s41398-020-00943-x (PMC7423986; doi:10.1038/s41398-020-00943-x)
Supplement: Supplementary file 8 — Supplementary Table 3 [file 41398_2020_943_MOESM8_ESM.xlsx]

## Sheet: Male T2
Supplementary Table 3. Test statistics, degrees of freedom, and p-values for all analyses.
Male T2
Measure	Region	Test	Test statistic type	Test statistic value	Degrees of freedom	p-value	effect size
Mean Intensity	Amygdala	ANOVA	F-statistic	0.400769955434247	28	0.531828818082419	-0.231162267807484
Mean Intensity	Anterior commissure	ANOVA	F-statistic	0.209602592171461	28	0.650612180747279	-0.167173599259956
Mean Intensity	Aqueduct	ANOVA	F-statistic	0.0892894735879181	28	0.767288949144566	-0.224401757615488
Mean Intensity	Body of the corpus callosum	ANOVA	F-statistic	0.229687145604879	28	0.635477903425179	-0.109111242065406
Mean Intensity	Brainstem	ANOVA	F-statistic	0.209534094031584	28	0.650665280471238	-0.167146280856652
Mean Intensity	Caudate, Putamen, Globus pallidus	ANOVA	F-statistic	0.252009813979038	28	0.619588409014674	-0.18330659707315
Mean Intensity	Cerebellum	ANOVA	F-statistic	0.115923641307728	28	0.736039720332201	-0.181727947314497
Mean Intensity	Entorhinal cortex	ANOVA	F-statistic	0.151245906969468	28	0.700289370050427	-0.124324114747289
Mean Intensity	Fimbria	ANOVA	F-statistic	0.414969730463383	28	0.524700177698691	-0.174999864992282
Mean Intensity	Fornix	ANOVA	F-statistic	0.704651660979746	28	0.408335337060334	-0.142007467864412
Mean Intensity	Fourth ventricle	ANOVA	F-statistic	0.15851257109993	28	0.693549239174217	-0.250089358623278
Mean Intensity	Genu of the corpus callosum	ANOVA	F-statistic	0.283032773423402	28	0.59891663421742	-0.235221804676177
Mean Intensity	Hippocampus	ANOVA	F-statistic	0.014140542339971	27	0.906223820385762	-0.306518441202646
Mean Intensity	Hypothalamus	ANOVA	F-statistic	0.219641536811957	28	0.642941503123651	-0.145378848117567
Mean Intensity	Inferior colliculus	ANOVA	F-statistic	0.00464040384646247	27	0.946191680452588	-0.194261944608613
Mean Intensity	Internal capsule	ANOVA	F-statistic	0.416256156004895	28	0.524062959606234	-0.0441898354967977
Mean Intensity	Lateral ventricle	ANOVA	F-statistic	0.232476544248106	28	0.633441303794534	-0.171130179225039
Mean Intensity	Left external capsule	ANOVA	F-statistic	0.452909804561607	27	0.506676150532844	-0.0253143768249443
Mean Intensity	Medial prefrontal cortex	ANOVA	F-statistic	0.0422416835740893	28	0.838646735960886	-0.235586121833719
Mean Intensity	Neocortex	ANOVA	F-statistic	0.0636398917775124	26	0.802816389550829	-0.176059287078001
Mean Intensity	Olfactory bulb	ANOVA	F-statistic	0.146686671652379	28	0.704614322181642	-0.0750481477222807
Mean Intensity	Orbital cortex	ANOVA	F-statistic	0.103375364062528	28	0.750203981668758	0.0955930737156841
Mean Intensity	Periaqueductal gray	ANOVA	F-statistic	0.247687851263556	28	0.622594056611063	-0.139850716433573
Mean Intensity	Piriform cortex	ANOVA	F-statistic	0.377671116156905	28	0.543814282982846	-0.117402648500806
Mean Intensity	Rest of forebrain	ANOVA	F-statistic	0.24242619912036	28	0.626297921239658	-0.179787355551071
Mean Intensity	Rest of midbrain	ANOVA	F-statistic	0.000414423045551214	27	0.983907979534874	-0.00756504125220406
Mean Intensity	Right external capsule	ANOVA	F-statistic	0.627564130409228	28	0.434910937565916	-0.289266689039538
Mean Intensity	Splenium of the corpus callosum	ANOVA	F-statistic	0.0023335479417164	25	0.96185558088367	-0.0187091472616339
Mean Intensity	Substantia nigra	ANOVA	F-statistic	0.00105768267577479	27	0.974294974251447	0.0120855674645553
Mean Intensity	Superior colliculus	ANOVA	F-statistic	4.33287234599879e-05	26	0.994798245267358	-0.0024943055730377
Mean Intensity	Thalamus	ANOVA	F-statistic	0.162467795323952	28	0.689955903653319	-0.147181427870027
Mean Intensity	Third ventricle	ANOVA	F-statistic	0.0822667876714077	28	0.776360523051278	-0.10473254042013
Mean Intensity	Whole brain	ANOVA	F-statistic	0.242361971820962	28	0.626343442207843	-0.179763537949519
Volume	Amygdala	ANOVA	F-statistic	1.37031774441924	27	0.251985909419924	-0.435010752949514
Volume	Anterior commissure	ANOVA	F-statistic	0.343406695859041	26	0.562922477915072	0.221490630520658
Volume	Aqueduct	Mann-Whitney U	W	67.5	NA	0.817244209188859	0.138075575138538
Volume	Body of the corpus callosum	ANOVA	F-statistic	0.224075980835843	28	0.639621484308295	-0.300469693517026
Volume	Brainstem	ANOVA	F-statistic	0.454461878616381	28	0.505751588294564	0.246160348449644
Volume	Caudate, Putamen, Globus pallidus	ANOVA	F-statistic	0.100879819354245	25	0.753414037686266	-0.122334326689689
Volume	Cerebellum	ANOVA	F-statistic	0.612513348863351	28	0.440412279951392	0.572505114778717
Volume	Entorhinal cortex	ANOVA	F-statistic	0.0484987976599429	27	0.827353065498061	-0.285776917393818
Volume	Fimbria	ANOVA	F-statistic	0.0381100225168556	27	0.846684026826409	0.172849059716213
Volume	Fornix	ANOVA	F-statistic	0.00189146863684651	25	0.965655635770027	-0.081837968023299
Volume	Fourth ventricle	ANOVA	F-statistic	0.122182568894567	27	0.729391006100931	0.091648984318112
Volume	Genu of the corpus callosum	ANOVA	F-statistic	0.093167323139365	27	0.76252926062888	0.0725452454215996
Volume	Hippocampus	ANOVA	F-statistic	0.451468898979868	28	0.507144897545827	0.0167511936912472
Volume	Hypothalamus	ANOVA	F-statistic	0.0313938824733374	26	0.860737590945879	-0.129895461593482
Volume	Inferior colliculus	ANOVA	F-statistic	2.80596452774906	24	0.106897083164249	0.113428231369561
Volume	Internal capsule	ANOVA	F-statistic	0.0529559098673746	28	0.819670317482491	0.245348432229179
Volume	Lateral ventricle	ANOVA	F-statistic	0.0795858527294994	27	0.780010640414765	0.0671404463392474
Volume	Left external capsule	ANOVA	F-statistic	0.0629965224490587	28	0.803653801940975	0.658981346480143
Volume	Medial prefrontal cortex	ANOVA	F-statistic	0.924059137252802	27	0.344941827720955	0.0840284950616021
Volume	Neocortex	ANOVA	F-statistic	0.238009210048359	27	0.629585992825533	0.104835238740095
Volume	Olfactory bulb	ANOVA	F-statistic	0.386905548467476	27	0.539148055723909	0.357222852814605
Volume	Orbital cortex	ANOVA	F-statistic	1.31778623936493	26	0.261442747803938	-0.181295169628115
Volume	Periaqueductal gray	ANOVA	F-statistic	2.37344973634602	27	0.135053533646937	0.231148899707496
Volume	Piriform cortex	ANOVA	F-statistic	0.138055914981589	27	0.7131213648602	-0.433883828982062
Volume	Rest of forebrain	ANOVA	F-statistic	2.11505752613567	25	0.15829736326109	0.56015379170437
Volume	Rest of midbrain	ANOVA	F-statistic	1.61624238987567	27	0.214459900943367	0.472435580422865
Volume	Right external capsule	Mann-Whitney U	W	63	NA	0.118445356784972	-0.717779256872801
Volume	Splenium of the corpus callosum	ANOVA	F-statistic	1.20246997952728	28	0.2821705053363	0.400411451638982
Volume	Substantia nigra	ANOVA	F-statistic	0.00515356987174019	26	0.943319711623624	0.0272029369086328
Volume	Superior colliculus	ANOVA	F-statistic	7.55271005827197	24	0.0111937301585033	1.07794034787659
Volume	Thalamus	ANOVA	F-statistic	0.828233930396207	28	0.370551810335165	0.332311887719196
Volume	Third ventricle	ANOVA	F-statistic	0.577168073053783	28	0.45377385903541	0.277408981602684
Volume	Whole brain	ANOVA	F-statistic	0.131000471760256	27	0.720214353923448	-0.134501083037723
% of Whole Brain	Amygdala	ANOVA	F-statistic	1.50776357522101	27	0.230078149828883	-0.456305785533642
% of Whole Brain	Anterior commissure	ANOVA	F-statistic	0.365165977731807	26	0.550888291263594	0.228400018054728
% of Whole Brain	Aqueduct	ANOVA	F-statistic	0.272345621109518	21	0.607223846763283	0.0271178090808305
% of Whole Brain	Body of the corpus callosum	Mann-Whitney U	W	111	NA	0.813179478372269	-0.217839760498243
% of Whole Brain	Brainstem	Mann-Whitney U	W	124	NA	0.425262420389393	0.338657277557629
% of Whole Brain	Caudate, Putamen, Globus pallidus	ANOVA	F-statistic	0.147412604391386	25	0.704266468297498	0.147881381009485
% of Whole Brain	Cerebellum	ANOVA	F-statistic	2.1154118977098	27	0.157350249777927	0.357437993582809
% of Whole Brain	Entorhinal cortex	ANOVA	F-statistic	0.160515437152911	26	0.691955705980612	-0.540488954266163
% of Whole Brain	Fimbria	ANOVA	F-statistic	0.0791525427491847	26	0.780676146903554	0.192837578923766
% of Whole Brain	Fornix	ANOVA	F-statistic	0.0883134051291308	24	0.768889315158812	-0.151429114559026
% of Whole Brain	Fourth ventricle	Mann-Whitney U	W	73	NA	0.264910136950788	0.0458768194648843
% of Whole Brain	Genu of the corpus callosum	ANOVA	F-statistic	0.0072702673717134	26	0.932703231045275	0.10633675802387
% of Whole Brain	Hippocampus	ANOVA	F-statistic	1.27024621926425	27	0.269637624748465	0.11656190506411
% of Whole Brain	Hypothalamus	ANOVA	F-statistic	0.285324146590061	25	0.597951050244608	-0.256618170505697
% of Whole Brain	Inferior colliculus	ANOVA	F-statistic	0.469532888112327	23	0.500050520536363	0.032227466926993
% of Whole Brain	Internal capsule	ANOVA	F-statistic	0.251719233144548	27	0.619933854291118	0.418825684609807
% of Whole Brain	Lateral ventricle	ANOVA	F-statistic	0.0200999391253169	26	0.888351173540463	0.205738444295577
% of Whole Brain	Left external capsule	Mann-Whitney U	W	100	NA	0.846694170974368	0.276084898983636
% of Whole Brain	Medial prefrontal cortex	ANOVA	F-statistic	0.94113418529143	26	0.340925244284426	0.186443630715152
% of Whole Brain	Neocortex	ANOVA	F-statistic	0.0314364471392922	27	0.860593609359595	0.0535856312367908
% of Whole Brain	Olfactory bulb	ANOVA	F-statistic	0.264967176871565	26	0.611076479850905	0.366671161609309
% of Whole Brain	Orbital cortex	ANOVA	F-statistic	0.843165852067659	26	0.366933200003687	-0.0658879628807037
% of Whole Brain	Periaqueductal gray	Mann-Whitney U	W	133	NA	0.107703134648215	0.194557070904132
% of Whole Brain	Piriform cortex	ANOVA	F-statistic	0.00514762898540986	26	0.943352332544599	-0.347062335295972
% of Whole Brain	Rest of forebrain	Mann-Whitney U	W	114	NA	0.279954033990917	0.569384832496346
% of Whole Brain	Rest of midbrain	ANOVA	F-statistic	1.34346241135379	26	0.256959202337517	0.439212275749157
% of Whole Brain	Right external capsule	Mann-Whitney U	W	69	NA	0.200511669198572	-0.592730515394013
% of Whole Brain	Splenium of the corpus callosum	ANOVA	F-statistic	1.309040655674	27	0.262610748489038	0.425173236483255
% of Whole Brain	Substantia nigra	ANOVA	F-statistic	5.25866251934256e-07	25	0.999427156640332	0.000279308297922463
% of Whole Brain	Superior colliculus	ANOVA	F-statistic	2.55647328345876	23	0.123491778154823	0.640071270503151
% of Whole Brain	Thalamus	ANOVA	F-statistic	2.93749848068441	27	0.0980046830896684	0.636910160143888
% of Whole Brain	Third ventricle	ANOVA	F-statistic	0.432436169228745	27	0.516363523869545	0.24437138897718

## Sheet: Female T2
Female T2
Measure	Region	Test	Test statistic type	Test statistic value	Degrees of freedom	Main effect of genotype p-value	Post hoc test	WT vs. Fmr1-∆exon 8 -/+ p-value	WT vs. Fmr1-∆exon 8 -/- p-value	Fmr1-∆exon 8 -/+ vs. Fmr1-∆exon 8 -/- p-value	WT vs. Fmr1-∆exon 8 -/+ effect size	WT vs. Fmr1-∆exon 8 -/- effect size	Fmr1-∆exon 8 -/+ vs. Fmr1-∆exon 8 -/- effect size
Mean Intensity	Amygdala	ANOVA	F-statistic	0.955966851319428	39	0.393264461794907	Tukey HSD	0.630500874105446	0.370471744388754	0.884579335103886	0.37237695271415	0.477176562276627	-0.182643030188258
Mean Intensity	Anterior commissure	ANOVA	F-statistic	0.717097203075373	39	0.494490938705602	Tukey HSD	0.770534024155198	0.462931881148804	0.854537848664683	0.276859251996997	0.420955284144589	-0.207187399518663
Mean Intensity	Aqueduct	ANOVA	F-statistic	0.367380066199534	38	0.694979170491938	Tukey HSD	0.771671867757663	0.709133210429465	0.993668482563115	0.32243446132575	0.370339054543652	-0.124561528825793
Mean Intensity	Body of the corpus callosum	ANOVA	F-statistic	0.885468294507695	38	0.420860128124258	Tukey HSD	0.573597081736272	0.424246197806715	0.96465932754683	0.285647077419173	0.270022747058926	-0.0436933784661468
Mean Intensity	Brainstem	ANOVA	F-statistic	0.494766098844621	38	0.613586605469309	Tukey HSD	0.624298449394371	0.981889415254351	0.739927865394115	0.338976726808352	0.0677826191606454	0.311733471273296
Mean Intensity	Caudate, Putamen, Globus pallidus	ANOVA	F-statistic	0.629670550948816	39	0.538096184305788	Tukey HSD	0.883504563470359	0.511107922309235	0.781699751374326	0.192301955538558	0.388963926509748	-0.26013219213366
Mean Intensity	Cerebellum	ANOVA	F-statistic	0.542535910484962	37	0.585825787686937	Tukey HSD	0.863597815481632	0.556500769048555	0.836381826804261	0.474684577554395	0.509715102222988	-0.127725885996327
Mean Intensity	Entorhinal cortex	ANOVA	F-statistic	0.613294506191108	38	0.546837105501358	Tukey HSD	0.585611249764462	0.62243866631482	0.997997269552614	-0.192098497291102	-0.400554803180996	0.23528350835058
Mean Intensity	Fimbria	ANOVA	F-statistic	0.380392953632927	39	0.686101101399043	Tukey HSD	0.916468738492655	0.662557474415851	0.874126504598405	0.416140353837576	0.438472571660575	-0.102160660506172
Mean Intensity	Fornix	ANOVA	F-statistic	1.09135848726345	38	0.346052240403856	Tukey HSD	0.45729432895522	0.374141107675616	0.987223065799214	0.383909788059488	0.329222867060802	0.0251661288511113
Mean Intensity	Fourth ventricle	ANOVA	F-statistic	0.0491763448648675	38	0.952073715777872	Tukey HSD	0.948157696266599	0.977333990705889	0.99357216750039	0.376415968103819	0.507978869580769	-0.205921449043756
Mean Intensity	Genu of the corpus callosum	ANOVA	F-statistic	0.232846987326519	38	0.793396838197142	Tukey HSD	0.847719778764428	0.80385100567787	0.996100024000059	0.153431476098703	0.30652350633918	-0.199243699693082
Mean Intensity	Hippocampus	ANOVA	F-statistic	1.0225189270067	39	0.369127971966692	Tukey HSD	0.549014398174493	0.362289486574727	0.933041548658731	0.494544371006912	0.449764095480689	-0.0653694562862051
Mean Intensity	Hypothalamus	ANOVA	F-statistic	1.06361928404914	39	0.355004292704324	Tukey HSD	0.562586512180384	0.340487771171316	0.906862051631456	-0.125269412497062	-0.0788276098406747	-0.0394594767150084
Mean Intensity	Inferior colliculus	ANOVA	F-statistic	0.118770154144325	36	0.888358388912569	Tukey HSD	0.915878502617971	0.999049599140016	0.898515961596017	0.211093636372424	0.230035957329785	-0.0338383018186406
Mean Intensity	Internal capsule	ANOVA	F-statistic	0.906037798679635	39	0.412458757815057	Tukey HSD	0.636774567209784	0.391518118247007	0.898274188967931	0.430859215022344	0.466490300150108	-0.141698537212282
Mean Intensity	Lateral ventricle	ANOVA	F-statistic	0.344107357290615	36	0.711158803633134	Tukey HSD	0.841078620666238	0.699763498700741	0.97354021474015	0.410634516692239	0.499762205280707	-0.164361884246656
Mean Intensity	Left external capsule	ANOVA	F-statistic	1.05480694982776	39	0.357983968031921	Tukey HSD	0.621512492188624	0.332077389005246	0.854175649132261	-0.14226818501884	0.0143422991269564	-0.245974758600765
Mean Intensity	Medial prefrontal cortex	ANOVA	F-statistic	0.275313704104563	38	0.760835512280531	Tukey HSD	0.900966563037308	0.741703475548585	0.948569892501567	0.369403977596712	0.458650482923219	-0.172463115156391
Mean Intensity	Neocortex	ANOVA	F-statistic	0.636956277686396	39	0.534312449029589	Tukey HSD	0.816960543413249	0.50255220532944	0.846872363292668	0.252397556494369	0.272792899853565	-0.0925811416360529
Mean Intensity	Olfactory bulb	Kruskal-Wallis	chi-squared	1.37982412477186	2	0.501620178408251	Dunn's test	0.370512955284821	0.334140659755838	0.373934804252172	0.180885921811849	0.256560901492076	-0.122671336795321
Mean Intensity	Orbital cortex	ANOVA	F-statistic	0.504153123552214	38	0.607999971433422	Tukey HSD	0.792915339007475	0.586805230314865	0.935995321974882	0.248792128494086	0.386220802389888	-0.216576942635979
Mean Intensity	Periaqueductal gray	ANOVA	F-statistic	1.17973583857669	39	0.318088288036169	Tukey HSD	0.480706036590253	0.318724658510606	0.94185034817247	-0.107130109572182	0.369806421090296	-0.46350191508189
Mean Intensity	Piriform cortex	ANOVA	F-statistic	0.610530762313247	38	0.54830323038645	Tukey HSD	0.723702043938072	0.533903910557827	0.947402996822555	0.270187573446422	0.342814041812197	-0.137968823016598
Mean Intensity	Rest of forebrain	ANOVA	F-statistic	0.652479918595667	39	0.526343457344555	Tukey HSD	0.829994058565194	0.494436530695438	0.826624106872575	0.234857996255755	0.398362518055601	-0.229852758036824
Mean Intensity	Rest of midbrain	ANOVA	F-statistic	0.982936812878532	39	0.383289152971892	Tukey HSD	0.451368775411623	0.440322976682935	0.99910416002954	0.464976793749252	0.447419324550627	-0.015809745942239
Mean Intensity	Right external capsule	ANOVA	F-statistic	0.940274055916587	38	0.399417494617091	Tukey HSD	0.547653688856334	0.405941557707902	0.967134010461529	0.432380716197022	0.454442816999417	-0.0973995201874869
Mean Intensity	Splenium of the corpus callosum	ANOVA	F-statistic	1.34765996723058	37	0.272304440274159	Tukey HSD	0.318011916093181	0.361100548353445	0.992935816156159	0.643226366734576	0.446908674613702	0.0496155886870074
Mean Intensity	Substantia nigra	ANOVA	F-statistic	1.23760146408317	39	0.301219931081947	Tukey HSD	0.427420759546946	0.317943021414488	0.96937062277336	0.505032588375896	0.522627841302237	-0.0905824527315899
Mean Intensity	Superior colliculus	ANOVA	F-statistic	1.07994692155541	35	0.350661143567424	Tukey HSD	0.90944160702522	0.349097810730903	0.564325431107133	0.168796846122134	0.49163381408248	-0.478810839609207
Mean Intensity	Thalamus	ANOVA	F-statistic	0.934189443625242	39	0.40151827959966	Tukey HSD	0.594156100803935	0.389276376335972	0.925041283562587	0.387902745914442	0.465873545783405	-0.147928407840983
Mean Intensity	Third ventricle	ANOVA	F-statistic	0.810178048700298	39	0.452123596708638	Tukey HSD	0.735747200960178	0.420664129797159	0.84632591170902	0.312516486512651	0.426730224099942	-0.218694503872703
Mean Intensity	Whole brain	ANOVA	F-statistic	0.612957427820358	39	0.546882720759309	Tukey HSD	0.777796376491916	0.519025869968498	0.894489861128814	0.274151203208971	0.376059860143952	-0.179873860166952
Volume	Amygdala	ANOVA	F-statistic	1.19480201928211	36	0.314484775125099	Tukey HSD	0.309175609081189	0.49250043781702	0.942845221545439	0.602819565003357	0.495092171862859	0.115654152419373
Volume	Anterior commissure	Kruskal-Wallis	chi-squared	0.118831923013104	2	0.942314720973294	Dunn's test	1	0.580019535859108	0.490185696319192	-0.00348960041323047	-0.131773483374943	0.15188763567248
Volume	Aqueduct	ANOVA	F-statistic	1.74039465052451	36	0.189889143935427	Tukey HSD	0.40522676299684	0.8654105577842	0.176283751770394	-0.053668459687644	-0.499527885929586	0.422513697891839
Volume	Body of the corpus callosum	Kruskal-Wallis	chi-squared	1.70712168684902	2	0.425895680811763	Dunn's test	0.324347505204543	0.376929329704375	0.262801156472798	-0.536447473319037	0.184209772405041	-0.756034192229857
Volume	Brainstem	ANOVA	F-statistic	0.30127517642161	37	0.741671887527249	Tukey HSD	0.848864130957205	0.978646593466529	0.741869982832854	-0.198557560426513	0.0850882633423919	-0.282041008306957
Volume	Caudate, Putamen, Globus pallidus	ANOVA	F-statistic	0.121930439703088	35	0.885584296175139	Tukey HSD	0.908259379152404	0.999691848906797	0.898402658268376	-0.160755569335942	0.00873004661212256	-0.200132055960197
Volume	Cerebellum	ANOVA	F-statistic	0.968623687585299	36	0.389278409924713	Tukey HSD	0.443854867331818	0.998724811291501	0.487383368213727	-0.458470634343297	-0.37030257134843	-0.175320465303089
Volume	Entorhinal cortex	ANOVA	F-statistic	0.667754452449372	38	0.518773333619185	Tukey HSD	0.780406392997707	0.488571657310547	0.877301412154516	-0.427183730357875	-0.0198647636584471	-0.502021817329478
Volume	Fimbria	ANOVA	F-statistic	2.77955586057251	33	0.0766274138119916	Tukey HSD	0.606761495903379	0.0670099267201699	0.324150998180165	0.394420720930882	0.272729315389872	0.258182279054522
Volume	Fornix	ANOVA	F-statistic	0.583001225369201	35	0.563549276766892	Tukey HSD	0.635857091648492	0.999745359698953	0.613712916317914	-0.279721211483538	-0.504210841688752	0.158703483522644
Volume	Fourth ventricle	ANOVA	F-statistic	0.242738976181386	36	0.785749833188014	Tukey HSD	0.878551407937659	0.988945821859103	0.78279766934266	0.989137338869406	0.764248941472205	-0.118664886225477
Volume	Genu of the corpus callosum	Kruskal-Wallis	chi-squared	6.11990936148092	2	0.0468898201837679	Dunn's test	0.0206795719445833	0.140702322537392	0.118460827793539	0.452191519472499	0.88670913031107	-0.573611875889465
Volume	Hippocampus	ANOVA	F-statistic	0.899293449911875	38	0.415339221607368	Tukey HSD	0.803598355162249	0.382769390046995	0.752810587738216	-0.485244171430252	-0.00842654969160616	-0.319741606995454
Volume	Hypothalamus	ANOVA	F-statistic	2.95577938696863	36	0.064779318159027	Tukey HSD	0.207111890972101	0.0624615751461897	0.815151206556566	0.214147902938138	-0.0577280548854463	0.234627117488624
Volume	Inferior colliculus	ANOVA	F-statistic	0.673188597737137	33	0.516945285785715	Tukey HSD	0.626681244507875	0.530970534324342	0.989127673988995	1.29761788107068	0.552588817241916	0.370073083082402
Volume	Internal capsule	ANOVA	F-statistic	0.886847073550377	37	0.420527170984743	Tukey HSD	0.442691948315576	0.542095182875887	0.980330112676772	0.223142015530803	0.563587524668327	-0.276025912538192
Volume	Lateral ventricle	ANOVA	F-statistic	0.436043144604954	37	0.649869475283839	Tukey HSD	0.983798502578469	0.657602391051804	0.752373787901555	-0.635985084964098	-0.866179398894722	0.280050268335916
Volume	Left external capsule	ANOVA	F-statistic	3.11572263627138	37	0.0561612070528879	Tukey HSD	0.132700976643172	0.0654192656338258	0.948870347967465	-0.374232097363211	-0.461762890382465	0.056166695790344
Volume	Medial prefrontal cortex	ANOVA	F-statistic	0.351155760452994	36	0.70625820481377	Tukey HSD	0.685889356356502	0.942328396073667	0.870150401713518	-0.521001030224929	-0.36317108485984	-0.0787704193353743
Volume	Neocortex	ANOVA	F-statistic	1.33190140096509	36	0.276670468913521	Tukey HSD	0.996490690449764	0.381062189498951	0.304865103098265	-0.0600686346408859	-0.493516219568115	0.24620347746196
Volume	Olfactory bulb	Kruskal-Wallis	chi-squared	9.08031513294671	2	0.010671724914982	Dunn's test	0.0235227395721144	0.00590452160093183	0.236810912905077	0.298730907930686	0.134596373702852	0.209277916054065
Volume	Orbital cortex	ANOVA	F-statistic	2.60800887821256	38	0.0868236771923498	Tukey HSD	0.590928164134405	0.430951025007163	0.0711347070263095	-0.028289950184287	0.713993529433703	-0.536582492089962
Volume	Periaqueductal gray	Kruskal-Wallis	chi-squared	0.397633136094669	2	0.819700238758823	Dunn's test	0.803658318474175	0.418236784873375	0.509807967057592	1.01453335103149	1.25083252347558	-0.463114560176796
Volume	Piriform cortex	ANOVA	F-statistic	1.00428400108131	37	0.376072651638283	Tukey HSD	0.991029245884462	0.415253626320132	0.474991811323661	0.361651418120731	-0.467732904776765	0.93723018212816
Volume	Rest of forebrain	ANOVA	F-statistic	1.05906785452931	37	0.357055838086812	Tukey HSD	0.430287108671231	0.998664778911951	0.444125000835121	0.436231939618621	0.026364050833287	0.431953514749388
Volume	Rest of midbrain	Kruskal-Wallis	chi-squared	1.20500054710581	2	0.547441170857707	Dunn's test	0.429229841594478	0.344627006804549	0.374262994444085	-0.661949438044332	-0.534888026239973	-0.347305929835483
Volume	Right external capsule	ANOVA	F-statistic	2.6830641284711	38	0.0812879155750959	Tukey HSD	0.100373684969371	0.150881994695025	0.975483680429588	0.935042686839056	0.70132582848228	0.0751258284811092
Volume	Splenium of the corpus callosum	ANOVA	F-statistic	1.14094087484972	38	0.330219778281388	Tukey HSD	0.641135621029557	0.300632363963058	0.81501328278094	0.33933220244961	0.618150449453985	-0.223594508152332
Volume	Substantia nigra	ANOVA	F-statistic	0.0612996841676174	32	0.940651501930904	Tukey HSD	0.953523943113809	0.999985230190848	0.95059354729789	-0.114848864986215	-0.00259978082016058	-0.116248940698381
Volume	Superior colliculus	Kruskal-Wallis	chi-squared	1.07891660207012	2	0.583064012014735	Dunn's test	0.433284656759204	0.449175978367913	0.305930373985694	0.422964376501329	0.559087774044144	-0.192652097080182
Volume	Thalamus	Kruskal-Wallis	chi-squared	0.4499945289419	2	0.798518403126678	Dunn's test	0.432456630970316	0.77266066384902	0.477991475226195	-0.556867550617205	-0.615306795330565	0.236716893679568
Volume	Third ventricle	ANOVA	F-statistic	1.03373707012268	38	0.365460963563922	Tukey HSD	0.992052025360448	0.482327655810982	0.399810017365538	-0.0597465007686177	0.416628561032383	-0.444981907946207
Volume	Whole brain	ANOVA	F-statistic	0.477407283256768	36	0.624261455548554	Tukey HSD	0.880858064685226	0.597707849334062	0.8473297427746	0.171372702113179	0.550140727615794	-0.191741053564329
% of Whole Brain	Amygdala	ANOVA	F-statistic	0.758843465050531	34	0.475972780601196	Tukey HSD	0.443512211659075	0.737595157418294	0.868098427689462	0.683449226813557	0.283460944129738	0.178584453431388
% of Whole Brain	Anterior commissure	Kruskal-Wallis	chi-squared	0.0869926295027454	2	0.957436082474474	Dunn's test	0.640698616212051	1	0.448645161849159	0.0548261081562958	-0.191013715270436	0.275082131047687
% of Whole Brain	Aqueduct	ANOVA	F-statistic	1.84190440581373	33	0.174442401191665	Tukey HSD	0.171614732329152	0.859546333633294	0.360702952489244	-0.184159187338536	-0.82857937983147	0.387753474271093
% of Whole Brain	Body of the corpus callosum	Kruskal-Wallis	chi-squared	0.767136672850967	2	0.681425510274033	Dunn's test	0.685182494279558	0.489470630955633	0.346264742661377	-0.747562702019163	-0.208125178807805	-0.590577189464277
% of Whole Brain	Brainstem	Kruskal-Wallis	chi-squared	0.62187461661145	2	0.732759812383533	Dunn's test	0.717575851318694	0.373451962630165	0.498455177373598	-0.53359663416219	-0.403607988304385	-0.136010293822576
% of Whole Brain	Caudate, Putamen, Globus pallidus	ANOVA	F-statistic	0.466149605850476	32	0.631606820801281	Tukey HSD	0.608320801818746	0.81923335910908	0.930344179613597	-0.378733058689489	-0.252324893531691	-0.156468930345182
% of Whole Brain	Cerebellum	ANOVA	F-statistic	1.38228166415065	34	0.264753424175134	Tukey HSD	0.236025319284313	0.712592369628825	0.667977262757329	-0.624027277377008	-0.668507811751698	0.0870390599081182
% of Whole Brain	Entorhinal cortex	ANOVA	F-statistic	0.579342486866033	35	0.565548420035283	Tukey HSD	0.804464101623329	0.535361596156767	0.879130604978142	-0.588250528005071	-0.358800064984143	-0.365021965940406
% of Whole Brain	Fimbria	Kruskal-Wallis	chi-squared	3.0321913380737	2	0.219567479716238	Dunn's test	0.225253347104497	0.122654974270252	0.209704338468802	0.34799464252897	0.0124074317898443	0.334425930488742
% of Whole Brain	Fornix	ANOVA	F-statistic	0.414164372492128	33	0.664279817824393	Tukey HSD	0.770123884340503	0.99477920951745	0.677525597519254	-0.269992541646808	-0.503567498873102	0.162881756391523
% of Whole Brain	Fourth ventricle	Kruskal-Wallis	chi-squared	1.90926484610695	2	0.38495361862577	Dunn's test	0.422915240453019	0.327115671679127	0.191959770228598	0.813638664732327	0.531654347581462	0.0214622469085138
% of Whole Brain	Genu of the corpus callosum	ANOVA	F-statistic	3.80339607889687	35	0.0320118753765488	Tukey HSD	0.0301002732400184	0.651880162547806	0.169238254663499	0.531468594947906	0.792630618687294	-0.321332714606211
% of Whole Brain	Hippocampus	Kruskal-Wallis	chi-squared	2.67738334539953	2	0.262188472618019	Dunn's test	0.184481018938298	0.163715455078963	0.311940677940646	-0.412780964507509	0.0386494295510888	-0.287547091615085
% of Whole Brain	Hypothalamus	Kruskal-Wallis	chi-squared	6.30559230559231	2	0.0427324731356965	Dunn's test	0.0718521294953105	0.0198672735464958	0.189840454463155	0.144827437698336	-0.38045874002904	0.44502993302923
% of Whole Brain	Inferior colliculus	ANOVA	F-statistic	1.91893206887797	30	0.164351883471893	Tukey HSD	0.396967522894972	0.144335923090881	0.779220153605748	1.25421763917585	0.376790655401813	0.622893906121667
% of Whole Brain	Internal capsule	ANOVA	F-statistic	1.81443759295648	34	0.178353062130722	Tukey HSD	0.220262512907839	0.241239532952893	0.998224053656343	0.28785046285973	0.699996635698067	-0.312117413545589
% of Whole Brain	Lateral ventricle	ANOVA	F-statistic	0.331441242024985	34	0.720181760751553	Tukey HSD	0.965836895569944	0.713233638358891	0.832645640502428	-1.00245108875736	-1.20705227526995	0.482203702313616
% of Whole Brain	Left external capsule	ANOVA	F-statistic	1.41297969805893	34	0.25734894970226	Tukey HSD	0.30205587350553	0.328968783413268	0.998072309050431	-0.574746336409917	-0.854692651833382	0.279014715922283
% of Whole Brain	Medial prefrontal cortex	ANOVA	F-statistic	0.107200771010525	33	0.898656840830147	Tukey HSD	0.988934824091612	0.952382218906458	0.892150017069702	-0.825891287967735	-0.570080098062238	-0.0234509564019619
% of Whole Brain	Neocortex	ANOVA	F-statistic	1.05016988536029	34	0.36095218015616	Tukey HSD	0.993590169273092	0.506432967163398	0.374908226422174	-0.0890313137685275	-0.464546020347873	0.211489394772943
% of Whole Brain	Olfactory bulb	ANOVA	F-statistic	3.27653543113755	32	0.050752335021666	Tukey HSD	0.248845034363708	0.0420837224827446	0.627268395937473	0.05873028561158	-0.119643407060901	0.187750036464767
% of Whole Brain	Orbital cortex	ANOVA	F-statistic	2.80763179564074	35	0.0739824047767088	Tukey HSD	0.648214118061782	0.38298629669713	0.0606550030064612	-0.0411306100708602	0.662244301146641	-0.471546913022175
% of Whole Brain	Periaqueductal gray	Kruskal-Wallis	chi-squared	0.630315630315636	2	0.729673711610136	Dunn's test	0.454799920079365	0.648230719480848	0.385214083161654	0.663900616837317	0.971273260322547	-0.429642403247497
% of Whole Brain	Piriform cortex	ANOVA	F-statistic	1.19081899793923	34	0.316332176688397	Tukey HSD	0.873107204169549	0.304568738078872	0.532689849904647	0.345801236567441	-0.548840877157616	0.945869051297203
% of Whole Brain	Rest of forebrain	Kruskal-Wallis	chi-squared	1.02578447193832	2	0.598761313061726	Dunn's test	0.570661868637484	0.471951841630956	0.299533054528189	0.52184040976499	-0.198008464803677	0.688105701267227
% of Whole Brain	Rest of midbrain	Kruskal-Wallis	chi-squared	1.91825396825396	2	0.383227303496896	Dunn's test	0.253854644612783	0.249875273922795	0.345815472260941	-0.875129646263893	-0.870056434025151	0.0144056835480987
% of Whole Brain	Right external capsule	ANOVA	F-statistic	1.10343144674714	35	0.342994639481419	Tukey HSD	0.312507995048092	0.63146854554777	0.836919527452682	0.686779758592684	0.393552749654352	0.192586308684214
% of Whole Brain	Splenium of the corpus callosum	ANOVA	F-statistic	0.927689536403471	35	0.404972313550528	Tukey HSD	0.741093890628611	0.371433455697118	0.780132778955284	0.285104286846638	0.589611264689845	-0.259077986026886
% of Whole Brain	Substantia nigra	ANOVA	F-statistic	0.208127367437988	30	0.813266287498167	Tukey HSD	0.88225558799656	0.802174227218999	0.980797846723527	-0.261111019754046	-0.276101921317532	0.0689022494264345
% of Whole Brain	Superior colliculus	Kruskal-Wallis	chi-squared	2.42714932126698	2	0.297133228297996	Dunn's test	0.146862514458515	0.207249403684914	0.41424746694597	0.689743061573097	0.727633171354996	-0.220751500861485
% of Whole Brain	Thalamus	Kruskal-Wallis	chi-squared	0.964141414141409	2	0.617503398364594	Dunn's test	0.426351027594014	0.491040988364636	0.337852924351548	-0.773415207307497	-0.902900948940951	0.406448365661403
% of Whole Brain	Third ventricle	ANOVA	F-statistic	1.01507215936895	35	0.372795957978692	Tukey HSD	0.99503928963609	0.438743013158051	0.450472865131874	0.0510258210273529	0.461597119302807	-0.425123194356713

## Sheet: Males and Females Combined T2
T2 Males and Females Combined
Measure	Region	Test	Test statistic type	Genotype test statistic	Sex test statistic	Genotype x sex test statistic	Genotype degrees of freedom	Sex degrees of freedom	Genotype x sex degrees of freedom	Main effect of genotype p-value	Main effect of sex p-value	Genotype x sex interaction p-value	Genotype effect size	Sex effect size
Volume	Amygdala	LM	F-statistic	0.579444	143.824	2.90636	1	1	1	0.449904	0	0.0940868	0.105964321269297	-3.14655079610728
Volume	Anterior commissure	LM	F-statistic	0.616059	247.442	1.58354	1	1	1	0.436077	0	0.213872	0.0889035696252034	-4.19752348067976
Volume	Aqueduct	two-way ANOVA	F-statistic	5.5416	56.2687	2.27586	1	1	1	0.022169	5.75396e-10	0.137126	-0.434348511656949	-1.87948306766266
Volume	Body of corpus callosum	two-way ANOVA	F-statistic	0.505033	69.4418	3.29396	1	1	1	0.480473	3.43426e-11	0.0753046	-0.125287519626809	-2.19093803622099
Volume	Brainstem	LM	F-statistic	0.388184	62.8607	0.861439	1	1	1	0.535831	1.18204e-10	0.357392	-0.112423373342452	-2.07182027622726
Volume	Caudate, Putamen, Globus pallidus	LM	F-statistic	0.0293335	129.941	4.49742	1	1	1	0.864664	0	0.0386429	0.024580659987279	-2.95416558075878
Volume	Cerebellum	LM	F-statistic	0.186004	96.2044	4.05054	1	1	1	0.668046	0	0.0493493	-0.0686887503037365	-2.53019742238048
Volume	Entorhinal cortex	two-way ANOVA	F-statistic	1.05865	139.294	6.1628	1	1	1	0.308196	0	0.0162482	-0.143510602025033	-2.97208759416113
Volume	Fimbria	two-way ANOVA	F-statistic	1.79841e-06	90.2129	1.85574	1	1	1	0.998935	3.97182e-12	0.178671	0.000217414142178634	-2.47560503443509
Volume	Fornix	two-way ANOVA	F-statistic	2.0597	86.4526	0.105148	1	1	1	0.157724	0	0.747146	-0.242639414352703	-2.61344888699159
Volume	Fourth ventricle	LM	F-statistic	0.957077	24.6891	0.31646	1	1	1	0.33273	8.92183e-06	0.576308	-0.223468040933797	-1.35663856586959
Volume	Genu of corpus callosum	two-way ANOVA	F-statistic	0.529075	14.0622	0.0920791	1	1	1	0.470197	0.000440081	0.762739	-0.174406427853882	-1.01182615799093
Volume	Hippocampus	two-way ANOVA	F-statistic	0.0565339	120.745	3.62865	1	1	1	0.81296	4.50417e-13	0.0621244	-0.0350072414340524	-2.84322801104479
Volume	Hypothalamus	LM	F-statistic	0.00192183	132.357	1.71142	1	1	1	0.965204	0	0.196667	-0.0063361551038	-3.11405575960262
Volume	Inferior colliculus	LM	F-statistic	7.9109	142.839	0.0197293	1	1	1	0.00687651	0	0.888828	0.395382553135035	-2.96367144082921
Volume	Internal capsule	LM	F-statistic	0.135152	137.564	2.72367	1	1	1	0.714613	0	0.104785	0.0520218124379789	-3.07553363330025
Volume	Lateral ventricle	two-way ANOVA	F-statistic	4.99355	106.616	4.11022	1	1	1	0.0296015	4.74842e-13	0.0475726	0.342366408077357	-2.5544317955227
Volume	Left external capsule	two-way ANOVA	F-statistic	0.570822	77.2501	1.30745	1	1	1	0.453099	1.12836e-11	0.257721	0.128075029371514	-2.27174822866523
Volume	Medial prefrontal cortex	two-way ANOVA	F-statistic	2.41564	35.8905	0.011607	1	1	1	0.125971	1.78722e-07	0.914605	0.322137511862694	-1.58889821503461
Volume	Neocortex	two-way ANOVA	F-statistic	0.242632	86.6583	1.84236	1	1	1	0.624272	4.31211e-12	0.180219	0.080844602138487	-2.42707716538402
Volume	Olfactory bulb	two-way ANOVA	F-statistic	0.583647	135.448	2.77988	1	1	1	0.448212	4.442e-13	0.101245	0.108287051725743	-3.03684558786709
Volume	Orbital cortex	two-way ANOVA	F-statistic	3.87607	19.348	0.128951	1	1	1	0.0540265	5.05382e-05	0.720897	-0.448526908218013	-1.11412682055278
Volume	Periaqueductal gray	two-way ANOVA	F-statistic	0.653578	111.23	0.00369152	1	1	1	0.422591	0	0.951789	-0.124799070008114	-2.90629940781002
Volume	Piriform cortex	LM	F-statistic	0.00826204	124.25	7.41714	1	1	1	0.927925	0	0.00877515	-0.0131722611441044	-2.83351916451446
Volume	Rest of forebrain	LM	F-statistic	0.320678	199.023	0.681018	1	1	1	0.573785	0	0.413236	0.0707638807813029	-3.8957354346331
Volume	Rest of midbrain	LM	F-statistic	0.0276879	128.065	0.242405	1	1	1	0.868503	0	0.624587	0.0244008219933224	-3.09861862700034
Volume	Right external capsule	LM	F-statistic	2.05426	84.5299	4.2554	1	1	1	0.157767	0	0.0441359	-0.237844201861036	-2.36465425946246
Volume	Splenium of corpus callosum	two-way ANOVA	F-statistic	1.97694	38.0982	0.717722	1	1	1	0.165238	7.95931e-08	0.400498	0.283938475776295	-1.58424032833408
Volume	Substantia nigra	LM	F-statistic	0.00914757	152.878	2.08825	1	1	1	0.924179	0	0.154553	0.013086174808426	-3.2877605916514
Volume	Superior colliculus	LM	F-statistic	19.6071	153.282	0.249625	1	1	1	4.67213e-05	4.40203e-13	0.619369	0.604411311384816	-2.72062254860678
Volume	Thalamus	LM	F-statistic	1.25643	89.364	0.347474	1	1	1	0.267198	4.03277e-12	0.55796	0.183198637618721	-2.48250077656708
Volume	Third ventricle	two-way ANOVA	F-statistic	0.895603	68.9649	0.990401	1	1	1	0.348258	3.47615e-11	0.324166	0.1676968694685	-2.21159793828663
Volume	Whole brain	LM	F-statistic	0.10877	141.404	7.03077	1	1	1	0.742873	0	0.0105953	-0.0457511808981952	-3.02209548133588
% of Whole Brain	Amygdala	LM	F-statistic	2.64418	44.1262	0.356339	1	1	1	0.109752	1.5906e-08	0.553041	0.322206483768721	-1.75523758396467
% of Whole Brain	Anterior commissure	LM	F-statistic	2.92268	81.1924	1.0882	1	1	1	0.0929797	5.67046e-12	0.301433	0.286873118272177	-2.28758493784095
% of Whole Brain	Aqueduct	LM	F-statistic	10.5976	5.43942	0.158044	1	1	1	0.00195787	0.0234455	0.692531	-0.829199387442015	0.56957028621558
% of Whole Brain	Body of corpus callosum	two-way ANOVA	F-statistic	0.510662	1.62935	0.298082	1	1	1	0.478049	0.207794	0.587422	0.191604334014491	-0.352587219924434
% of Whole Brain	Brainstem	LM	F-statistic	2.23857	7.1536	0.0254419	1	1	1	0.140537	0.00993883	0.873877	-0.379436276089284	0.698558364028834
% of Whole Brain	Caudate, Putamen, Globus pallidus	LM	F-statistic	0.935307	12.1624	0.0467691	1	1	1	0.337646	0.000956423	0.82957	0.230262938293659	-0.908465616248563
% of Whole Brain	Cerebellum	two-way ANOVA	F-statistic	12.6176	1.13236	1.89359	1	1	1	0.000783627	0.29184	0.174276	-0.909148907855982	-0.249190240493137
% of Whole Brain	Entorhinal cortex	two-way ANOVA	F-statistic	4.69549	2.78385	2.52708	1	1	1	0.034672	0.101206	0.117745	-0.552946551160081	-0.438479917825561
% of Whole Brain	Fimbria	two-way ANOVA	F-statistic	6.39523	0.215776	0.0962922	1	1	1	0.014455	0.644237	0.757542	0.680543579753883	-0.130441325359776
% of Whole Brain	Fornix	two-way ANOVA	F-statistic	0.700428	12.4855	4.60199	1	1	1	0.406398	0.000860935	0.036536	0.196427543100333	0.904618131861825
% of Whole Brain	Fourth ventricle	two-way ANOVA	F-statistic	15.7883	16.7606	0.658927	1	1	1	0.000211605	0.000143884	0.420503	-0.923993731804556	0.998043562913932
% of Whole Brain	Genu of corpus callosum	two-way ANOVA	F-statistic	0.213318	23.7399	2.17317	1	1	1	0.646034	1.01577e-05	0.146243	-0.101534839202196	1.26816932054092
% of Whole Brain	Hippocampus	two-way ANOVA	F-statistic	0.00427366	8.68357	0.466972	1	1	1	0.948118	0.00475725	0.497305	-0.0161763317504272	-0.785256483236296
% of Whole Brain	Hypothalamus	two-way ANOVA	F-statistic	0.994476	0.0504193	4.89756	1	1	1	0.32294	0.823153	0.030987	0.251180515916561	-0.0561241062557686
% of Whole Brain	Inferior colliculus	two-way ANOVA	F-statistic	6.17828	1.60865	0.24409	1	1	1	0.0159444	0.209929	0.6232	0.642599408151252	-0.315666901323777
% of Whole Brain	Internal capsule	LM	F-statistic	0.0907688	24.9522	0.454158	1	1	1	0.764381	6.77384e-06	0.503296	0.0669374175550591	-1.34318968376293
% of Whole Brain	Lateral ventricle	two-way ANOVA	F-statistic	35.2817	0.560866	0.162077	1	1	1	2.01196e-07	0.457169	0.688812	1.56444923022209	-0.176134530588759
% of Whole Brain	Left external capsule	two-way ANOVA	F-statistic	5.8596	0.192433	1.70102	1	1	1	0.018885	0.662851	0.197686	0.636680734471592	0.131625483855661
% of Whole Brain	Medial prefrontal cortex	two-way ANOVA	F-statistic	1.60207	14.6	1.6515	1	1	1	0.211044	0.000348208	0.20424	0.296948660201919	0.977523252664336
% of Whole Brain	Neocortex	two-way ANOVA	F-statistic	0.0662597	28.8865	0.775588	1	1	1	0.797841	1.69716e-06	0.382397	-0.0553057559417487	1.42138676471582
% of Whole Brain	Olfactory bulb	two-way ANOVA	F-statistic	0.483203	14.3526	0.0300219	1	1	1	0.48985	0.00037237	0.863065	0.162929747308812	-0.990964200357375
% of Whole Brain	Orbital cortex	LM	F-statistic	6.91901	67.3695	3.84492	1	1	1	0.0110405	4.38373e-11	0.0549686	-0.460332037805507	1.96728664613739
% of Whole Brain	Periaqueductal gray	LM	F-statistic	0.237691	3.09213	3.54853	1	1	1	0.627853	0.0845309	0.0649874	-0.123109777086281	0.44982097749363
% of Whole Brain	Piriform cortex	two-way ANOVA	F-statistic	0.274859	0.494254	1.51451	1	1	1	0.602277	0.485187	0.223886	0.138892849944785	-0.189423110210007
% of Whole Brain	Rest of forebrain	two-way ANOVA	F-statistic	3.6289	5.21781	2.47132	1	1	1	0.0620184	0.026261	0.121676	0.473036917758676	-0.565505788564355
% of Whole Brain	Rest of midbrain	two-way ANOVA	F-statistic	2.88947	2.42	11.2888	1	1	1	0.0950229	0.126267	0.00145131	0.408938398434647	-0.350107975583926
% of Whole Brain	Right external capsule	LM	F-statistic	0.413351	0.115754	1.55215e-05	1	1	1	0.522945	0.73502	0.996871	-0.17026494092656	-0.0869126452592794
% of Whole Brain	Splenium of corpus callosum	two-way ANOVA	F-statistic	4.50627	0.0551507	0.396238	1	1	1	0.0382052	0.815188	0.531598	0.555571201297594	0.0591733796412171
% of Whole Brain	Substantia nigra	two-way ANOVA	F-statistic	0.0122045	2.0673	0.0124219	1	1	1	0.912451	0.156436	0.911678	0.029284689053385	-0.388479042051669
% of Whole Brain	Superior colliculus	LM	F-statistic	64.7273	41.4673	2.46037	1	1	1	1.59002e-10	5.07728e-08	0.123187	1.64000535700209	-1.06327429731553
% of Whole Brain	Thalamus	two-way ANOVA	F-statistic	7.48981	8.6826	5.47088	1	1	1	0.00838198	0.00473462	0.0230662	0.651480621537451	-0.708081576283418
% of Whole Brain	Third ventricle	two-way ANOVA	F-statistic	4.15767	0.893391	0.0214303	1	1	1	0.0469733	0.35071	0.884226	0.571765860738475	0.299345739176759

## Sheet: Male DTI
Male DTI
Measure	Region	Test	Test statistic type	Test statistic value	Degrees of freedom	p-value	effect size
AD	Amygdala	ANOVA	F-statistic	1.86574204664699	24	0.184628030672183	0.537350716881872
AD	Anterior commissure	ANOVA	F-statistic	2.25535609623279	24	0.146196599276171	0.589048267087586
AD	Body of the corpus callosum	ANOVA	F-statistic	3.85968097080661	26	0.0602316041654418	1.16615196695211
AD	Caudate, Putamen, Globus pallidus	ANOVA	F-statistic	1.51557947411009	24	0.230218121523474	0.484307718533705
AD	Entorhinal cortex	ANOVA	F-statistic	1.80181135646919	27	0.190672247052637	0.74255167889482
AD	Fimbria	ANOVA	F-statistic	5.34559237293582	25	0.0292974672151751	0.49882017629033
AD	Fornix	ANOVA	F-statistic	0.687108754960784	26	0.414694900543102	0.516905816449235
AD	Genu of the corpus callosum	Mann-Whitney U	W	128	NA	0.0666801274285458	0.895454552693978
AD	Hippocampus	ANOVA	F-statistic	2.09776763044089	27	0.159028749084739	0.313302399553252
AD	Hypothalamus	ANOVA	F-statistic	4.71249066235076	26	0.0392600550405448	0.857114032528639
AD	Inferior colliculus	ANOVA	F-statistic	0.516055694624091	27	0.478699911133832	0.538230174176642
AD	Internal capsule	ANOVA	F-statistic	1.73752919556337	25	0.199402832786587	0.822596696976109
AD	Left external capsule	ANOVA	F-statistic	1.86079880358624	26	0.184225619109301	0.266954741519078
AD	Medial prefrontal cortex	ANOVA	F-statistic	1.29787017039278	22	0.266855685270229	0.50770593872924
AD	Neocortex	ANOVA	F-statistic	4.47770575445295	25	0.0444720027077891	0.466716578087519
AD	Orbital cortex	ANOVA	F-statistic	0.118375517627552	26	0.733570229994577	0.815030692371004
AD	Piriform cortex	ANOVA	F-statistic	8.83941766517076	24	0.00661447698079285	-0.130041486582195
AD	Rest of forebrain	ANOVA	F-statistic	1.97834456932874	26	0.171405597767285	0.532982166157627
AD	Rest of midbrain	ANOVA	F-statistic	1.71365988194768	27	0.201543470564304	0.486465075223108
AD	Right external capsule	Mann-Whitney U	W	87	NA	0.899475237375359	-0.390954933688557
AD	Splenium of the corpus callosum	ANOVA	F-statistic	9.23033108013099	27	0.00523166636882622	1.12901052617261
AD	Substantia nigra	ANOVA	F-statistic	1.2339400642773	27	0.276436901088254	0.412796859207562
AD	Superior colliculus	ANOVA	F-statistic	0.701096446520638	27	0.409766147176604	0.311156039166835
AD	Thalamus	ANOVA	F-statistic	4.36630923703256	24	0.0474309274710844	0.819597390564654
AD	Whole brain	ANOVA	F-statistic	1.08525233954426	27	0.306764313710756	0.387128118615504
MD	Amygdala	ANOVA	F-statistic	0.794333048518978	25	0.381290956963347	0.34327921155814
MD	Anterior commissure	ANOVA	F-statistic	0.4296043272936	27	0.517729414598086	0.243569932184487
MD	Body of the corpus callosum	ANOVA	F-statistic	3.62334496494853	26	0.0680999027615738	1.85838770580966
MD	Caudate, Putamen, Globus pallidus	ANOVA	F-statistic	2.17982699945765	26	0.151840309386914	0.559464744127924
MD	Entorhinal cortex	ANOVA	F-statistic	2.23082116255697	27	0.146877203549044	0.719458622353201
MD	Fimbria	ANOVA	F-statistic	5.47877496494263	25	0.027527246340883	0.555036737154578
MD	Fornix	ANOVA	F-statistic	1.53599638478601	24	0.227197903609077	0.610290547492673
MD	Genu of the corpus callosum	ANOVA	F-statistic	3.85074561412494	24	0.0614188412191827	0.9065408125073
MD	Hippocampus	ANOVA	F-statistic	3.75491701413023	26	0.0635851250881807	0.48755894640226
MD	Hypothalamus	ANOVA	F-statistic	9.14159116335196	26	0.00555856550378103	0.771977153804131
MD	Inferior colliculus	ANOVA	F-statistic	1.12330853889111	27	0.298596826073864	0.732404748963522
MD	Internal capsule	ANOVA	F-statistic	6.23263286741903	25	0.0194946226960325	1.14570446937593
MD	Left external capsule	Mann-Whitney U	W	131	NA	0.129979894322336	0.393857283965374
MD	Medial prefrontal cortex	ANOVA	F-statistic	1.28565308234573	27	0.266818114247759	0.961572337087688
MD	Neocortex	ANOVA	F-statistic	3.97339910728512	27	0.0564182394788428	0.42135800516237
MD	Orbital cortex	ANOVA	F-statistic	1.25345373760984	27	0.272755013695962	0.740747929978846
MD	Piriform cortex	ANOVA	F-statistic	21.2742059690437	23	0.000122303838565776	0.416048064935527
MD	Rest of forebrain	ANOVA	F-statistic	1.52650599095658	27	0.227280333150398	0.45913310518297
MD	Rest of midbrain	ANOVA	F-statistic	1.57851850936455	27	0.219736439864057	0.466889590147864
MD	Right external capsule	Mann-Whitney U	W	89	NA	0.347357918699957	0.152509603980073
MD	Splenium of the corpus callosum	ANOVA	F-statistic	10.672113495547	27	0.00295849747448897	1.21398849012129
MD	Substantia nigra	ANOVA	F-statistic	2.11349159118709	26	0.15797124983923	0.54947918083362
MD	Superior colliculus	ANOVA	F-statistic	0.703367076036046	26	0.409299293324657	0.316987398585959
MD	Thalamus	ANOVA	F-statistic	6.21676678832825	24	0.0199473720302674	0.98087648030842
MD	Whole brain	ANOVA	F-statistic	2.8252527935104	27	0.10432669389009	0.624623052087462
RD	Amygdala	ANOVA	F-statistic	1.51467561011059	25	0.22988118498885	0.474030192580543
RD	Anterior commissure	ANOVA	F-statistic	2.52297375820307	27	0.123841842538125	0.590263214038529
RD	Body of the corpus callosum	Mann-Whitney U	W	111	NA	0.34988438701186	1.41466284100433
RD	Caudate, Putamen, Globus pallidus	ANOVA	F-statistic	5.11839797224244	26	0.0322597052361054	0.857291929522586
RD	Entorhinal cortex	ANOVA	F-statistic	2.37022103046701	27	0.135308471052173	0.488277632800625
RD	Fimbria	ANOVA	F-statistic	2.69792621321781	26	0.112520310967813	0.572115580578507
RD	Fornix	ANOVA	F-statistic	1.20923125124083	23	0.282861669824276	0.657360204601325
RD	Genu of the corpus callosum	ANOVA	F-statistic	1.11912175780004	25	0.300222966171471	0.62241026114613
RD	Hippocampus	ANOVA	F-statistic	1.9384992376156	27	0.175193658973551	0.443061817980382
RD	Hypothalamus	ANOVA	F-statistic	12.1744480703095	26	0.00174341933512804	0.407459884498867
RD	Inferior colliculus	ANOVA	F-statistic	1.56690690214127	27	0.221393092901578	0.517394930170334
RD	Internal capsule	ANOVA	F-statistic	8.82015998106518	25	0.00649064216018757	1.3221671137804
RD	Left external capsule	Mann-Whitney U	W	132	NA	0.118445356784972	0.465169196878157
RD	Medial prefrontal cortex	ANOVA	F-statistic	3.41734787282596	27	0.0754944809414155	1.14389041079828
RD	Neocortex	ANOVA	F-statistic	6.82159352069478	27	0.0145295825461709	0.686963949674329
RD	Orbital cortex	ANOVA	F-statistic	3.54384589696947	27	0.0705850363368363	0.970582083818405
RD	Piriform cortex	ANOVA	F-statistic	14.0088966760291	26	0.000910891852872628	0.699562894180954
RD	Rest of forebrain	ANOVA	F-statistic	2.98917498188955	27	0.0952431793431812	0.642488000535708
RD	Rest of midbrain	ANOVA	F-statistic	1.18622334754931	27	0.285718733092476	0.40473669911926
RD	Right external capsule	ANOVA	F-statistic	4.20941087890953	21	0.052878746062717	0.856421599548743
RD	Splenium of the corpus callosum	ANOVA	F-statistic	10.2437669458024	27	0.00349439088068603	1.1893760697831
RD	Substantia nigra	ANOVA	F-statistic	0.658531928221322	27	0.424175260925034	0.30156280178603
RD	Superior colliculus	ANOVA	F-statistic	0.979223548892703	26	0.331510950080692	0.374017484101002
RD	Thalamus	ANOVA	F-statistic	9.4954456108536	27	0.00470107644822568	1.14510952421644
RD	Whole brain	ANOVA	F-statistic	4.5142835189122	27	0.0429154370812135	0.789557507325204
FA	Amygdala	ANOVA	F-statistic	0.164938485742	26	0.68797318596616	0.153894362716034
FA	Anterior commissure	Mann-Whitney U	W	67	NA	0.258840480000798	-0.523653131201382
FA	Body of the corpus callosum	ANOVA	F-statistic	0.815785292863348	24	0.375391965588442	-0.416147996399092
FA	Caudate, Putamen, Globus pallidus	Mann-Whitney U	W	94	NA	0.651618721083215	-0.353193016197977
FA	Entorhinal cortex	Mann-Whitney U	W	107	NA	0.45826874660365	0.355320258077527
FA	Fimbria	ANOVA	F-statistic	0.0655555156971205	27	0.799862103215962	0.260987257323416
FA	Fornix	ANOVA	F-statistic	0.0253952823353694	27	0.874572177242938	-0.190596881917181
FA	Genu of the corpus callosum	ANOVA	F-statistic	0.215294231835114	27	0.646368476399343	-0.0951467526962936
FA	Hippocampus	ANOVA	F-statistic	1.02637324205597	26	0.320347720474612	-0.0592196551881099
FA	Hypothalamus	ANOVA	F-statistic	0.0453612890532752	26	0.83300222276165	-0.172427109834274
FA	Inferior colliculus	ANOVA	F-statistic	0.070827454246465	27	0.792157620876193	0.383896692684622
FA	Internal capsule	Mann-Whitney U	W	114	NA	0.714829556326068	-0.0807057362525113
FA	Left external capsule	ANOVA	F-statistic	0.244872044228609	25	0.625030262996124	-0.0988986054393348
FA	Medial prefrontal cortex	Mann-Whitney U	W	74	NA	0.429599517406759	-0.125676016530737
FA	Neocortex	Mann-Whitney U	W	94	NA	0.651618721083215	-0.398862323872849
FA	Orbital cortex	Mann-Whitney U	W	78	NA	0.376094783705498	-0.226028598996037
FA	Piriform cortex	Mann-Whitney U	W	76	NA	0.487948031488212	-0.643474572521888
FA	Rest of forebrain	Mann-Whitney U	W	82	NA	0.482400751808478	-0.425586677468621
FA	Rest of midbrain	ANOVA	F-statistic	2.52889600612429	25	0.124346036972722	0.615901291538378
FA	Right external capsule	ANOVA	F-statistic	0.0267750822010365	26	0.87128701938183	-0.0620050577601632
FA	Splenium of the corpus callosum	ANOVA	F-statistic	0.0903143352139922	24	0.766365820859217	-0.118225287248637
FA	Substantia nigra	Mann-Whitney U	W	106	NA	0.98286486271828	0.0762111317023726
FA	Superior colliculus	ANOVA	F-statistic	0.0176386894153665	25	0.895406298689746	0.0511539700270893
FA	Thalamus	Mann-Whitney U	W	108	NA	0.914475373252486	-0.242030915452477
FA	Whole brain	ANOVA	F-statistic	0.265606734009754	25	0.61082169675789	0.199602129501323

## Sheet: Female DTI
Female DTI
Measure	Region	Test	Test statistic type	Test statistic value	Degrees of freedom	Main effect of genotype p-value	Post hoc test	WT vs. Fmr1-∆exon 8 -/+ p-value	WT vs. Fmr1-∆exon 8 -/- p-value	Fmr1-∆exon 8 -/+ vs. Fmr1-∆exon 8 -/- p-value	WT vs. Fmr1-∆exon 8 -/+ effect size	WT vs. Fmr1-∆exon 8 -/- effect size	Fmr1-∆exon 8 -/+ vs. Fmr1-∆exon 8 -/- effect size
AD	Amygdala	ANOVA	F-statistic	1.38700101595414	39	0.261873292292021	Tukey HSD	0.991292987652487	0.291649753393689	0.362948999287061	-0.0429029273719442	-0.637392274585586	0.534835995912273
AD	Anterior commissure	Kruskal-Wallis	chi-squared	1.33065666041277	2	0.514104703889637	Dunn's test	0.291812107509309	0.423651515737592	0.411131049957787	-0.407131960673334	-0.437652319078808	0.084441252694522
AD	Body of the corpus callosum	ANOVA	F-statistic	1.74416058187884	38	0.188493756790453	Tukey HSD	0.969675072388029	0.287443727155336	0.20662449855594	-0.192660655579955	-0.520665081164776	0.303503592514862
AD	Caudate, Putamen, Globus pallidus	ANOVA	F-statistic	1.04322283204619	38	0.362188683587671	Tukey HSD	0.829608093059624	0.330351475774659	0.663738152799466	-0.189709177176264	-0.539830735562283	0.447440883678949
AD	Entorhinal cortex	ANOVA	F-statistic	2.95982424509941	38	0.0638807607530885	Tukey HSD	0.859592485831092	0.0612093430315639	0.196389195869344	0.0776334983644327	-0.719917383274608	0.675450081298803
AD	Fimbria	ANOVA	F-statistic	1.1862115551268	38	0.316429401657244	Tukey HSD	0.552308717104085	0.303193076947262	0.885463061630053	-0.201296733407513	-0.847510963681096	0.722317570152333
AD	Fornix	ANOVA	F-statistic	0.506736693352981	39	0.606370298591012	Tukey HSD	0.991476766232936	0.692445940712882	0.626172998305228	0.126187923484538	-0.311872456720899	0.5707116030247
AD	Genu of the corpus callosum	Kruskal-Wallis	chi-squared	1.76510318949343	2	0.413725902885636	Dunn's test	0.275983891157059	0.268671143508187	0.368777934382816	-0.405363241341963	-0.671157567546396	0.158383612075477
AD	Hippocampus	ANOVA	F-statistic	1.4216672289971	39	0.253540454400247	Tukey HSD	0.615728661551457	0.226531507629942	0.741969210218857	0.0461295068359915	-0.285261249501837	0.400870204444551
AD	Hypothalamus	Kruskal-Wallis	chi-squared	0.247392695897673	2	0.883648121713342	Dunn's test	0.571465851438588	0.935242878304682	0.424379058604965	-0.562457488139556	-0.377475138888101	-0.258301060190833
AD	Inferior colliculus	ANOVA	F-statistic	7.20562152380158	39	0.00217231334440065	Tukey HSD	0.0600827605617338	0.0016864824287981	0.347701854469188	-0.344050418036123	-0.607890731173259	0.307213966316916
AD	Internal capsule	ANOVA	F-statistic	2.54656859432147	39	0.0913114721707313	Tukey HSD	0.935387302186734	0.0970435294322357	0.196972916415563	-0.0299471119365702	-0.230541428883201	0.184385157584987
AD	Left external capsule	ANOVA	F-statistic	0.763814143020102	38	0.472905054436224	Tukey HSD	0.932309406621791	0.654602380027487	0.46209347224818	-0.832259510188641	-1.36290693098231	0.604129923375646
AD	Medial prefrontal cortex	ANOVA	F-statistic	2.49027460852183	38	0.0963210220065868	Tukey HSD	0.233052308864343	0.105392075489838	0.877372273885705	-0.115926429462555	-0.844774667123739	0.74593182654295
AD	Neocortex	ANOVA	F-statistic	1.37746737862826	39	0.264215050754528	Tukey HSD	0.632273559749647	0.236245406461865	0.741311853977072	-0.559455676126314	-0.778079806384835	0.234779496645699
AD	Orbital cortex	Kruskal-Wallis	chi-squared	2.31837137221753	2	0.313741561000085	Dunn's test	0.253497322405764	0.192238033032619	0.312700066956584	-0.323359324519959	-0.612370537431662	0.31288104872217
AD	Piriform cortex	ANOVA	F-statistic	0.901134022283524	38	0.414609982141703	Tukey HSD	0.889012153221041	0.390264620645142	0.661605797081945	-0.512606492836442	-0.354438742002421	0.0319122948105072
AD	Rest of forebrain	ANOVA	F-statistic	0.876884832221621	39	0.42411926435736	Tukey HSD	0.561810831964057	0.448753640000334	0.977096275188652	-0.372679904621257	-0.447672646568035	0.0847475317719104
AD	Rest of midbrain	ANOVA	F-statistic	3.87513402192695	39	0.0291722404510243	Tukey HSD	0.690888441182633	0.0249289262560594	0.154033202817995	-0.296018232951929	-1.04218059999884	0.752485297206637
AD	Right external capsule	ANOVA	F-statistic	0.564064482727639	39	0.573463895998129	Tukey HSD	0.99981936358451	0.61612763822409	0.636528003416144	-0.00638512463058812	-0.360828209343344	0.370127562834835
AD	Splenium of the corpus callosum	ANOVA	F-statistic	0.475129336365404	39	0.625356576841979	Tukey HSD	0.976848978694846	0.740429989211024	0.62576235400858	0.0734743651794009	-0.31020645188715	0.342245422023739
AD	Substantia nigra	ANOVA	F-statistic	6.15056673109521	39	0.00476742757807893	Tukey HSD	0.789870531156276	0.00507790480008197	0.0298278225592253	-0.215798050568188	-1.40370494342976	1.08408248775265
AD	Superior colliculus	ANOVA	F-statistic	1.90196763852192	39	0.162864980789002	Tukey HSD	0.367414350225668	0.160289638772452	0.860924073134736	-0.483387662678816	-0.651101069024234	0.241985230044798
AD	Thalamus	ANOVA	F-statistic	1.5239979369351	39	0.230529479095749	Tukey HSD	0.383292363288758	0.248801641659826	0.950206163792081	-0.451943514786496	-0.635152519391141	0.127998902798245
AD	Whole brain	ANOVA	F-statistic	3.27074013543458	38	0.0489057653994232	Tukey HSD	0.374097437285848	0.038763194724064	0.443108901015757	-0.458527119230198	-0.99831801835347	0.544616577916779
MD	Amygdala	ANOVA	F-statistic	1.30932002863125	38	0.281907180780069	Tukey HSD	0.900948913146999	0.26540383451496	0.515082948221979	-0.160912831234223	-0.570504297466497	0.477207030697293
MD	Anterior commissure	ANOVA	F-statistic	1.61654823085149	38	0.211941149371316	Tukey HSD	0.582973318261081	0.187174435350115	0.727153721184786	-0.350894844383902	-0.604044058817872	0.405273150463211
MD	Body of the corpus callosum	Kruskal-Wallis	chi-squared	2.55845362535257	2	0.278252358498788	Dunn's test	0.342584596907047	0.178468083253857	0.187011166181727	-0.0374705594947333	-0.402790076602164	0.34041957136095
MD	Caudate, Putamen, Globus pallidus	ANOVA	F-statistic	1.63097867672178	39	0.208805768310497	Tukey HSD	0.992747884965361	0.240465452714316	0.299868602860231	-0.0377261642794995	-0.640305018637277	0.667301613281707
MD	Entorhinal cortex	ANOVA	F-statistic	2.53438175655592	38	0.0926408793649974	Tukey HSD	0.92287331689278	0.0947253520192388	0.218066966994133	-0.0282336818984916	-0.769937400115243	0.641258810535651
MD	Fimbria	ANOVA	F-statistic	1.12852672206044	38	0.334110894039967	Tukey HSD	0.578205650966114	0.318317815463744	0.881244131389489	-0.149363362719956	-0.767248910810322	0.689469092582573
MD	Fornix	ANOVA	F-statistic	0.35823848178574	39	0.701182137572395	Tukey HSD	0.933420410094657	0.867047616389061	0.678909003391269	0.163386144188913	-0.253879891890332	0.524487802150284
MD	Genu of the corpus callosum	ANOVA	F-statistic	0.295611044763817	39	0.745729182000282	Tukey HSD	0.789707186072117	0.786015760577827	0.999802958021419	-0.388783919743489	-0.648703372705041	0.162750453303444
MD	Hippocampus	ANOVA	F-statistic	1.28026840055156	39	0.28938595192062	Tukey HSD	0.584276958505295	0.268406244420071	0.826663152878325	0.131037336444412	-0.178971648084293	0.358358327506737
MD	Hypothalamus	ANOVA	F-statistic	0.204079269208791	39	0.816262931695074	Tukey HSD	0.995110871509114	0.820274215302086	0.871487476100222	-0.227118003945066	-0.247834796961301	0.00812233301016984
MD	Inferior colliculus	ANOVA	F-statistic	5.82002238475817	39	0.00613939050700004	Tukey HSD	0.170728375728601	0.00434836022376373	0.268956436144163	-0.366299419526356	-0.594646058172308	0.230240766543716
MD	Internal capsule	ANOVA	F-statistic	2.85523436292596	37	0.0702824106812517	Tukey HSD	0.990494374491296	0.0870155079718914	0.14145885191831	-0.0329409037963791	-0.240902469467813	0.195954790669686
MD	Left external capsule	ANOVA	F-statistic	0.652305594500948	38	0.526576835824512	Tukey HSD	0.8917396824899	0.756050849810639	0.500564617451453	-0.635226018916667	-1.3411428717895	0.63518974739811
MD	Medial prefrontal cortex	ANOVA	F-statistic	2.91316104930366	38	0.0665154965377266	Tukey HSD	0.223753142082987	0.0660851649356952	0.817794299047673	-0.0447078423394049	-0.815672347361951	0.972494248320986
MD	Neocortex	ANOVA	F-statistic	1.26652914652691	38	0.293433871237611	Tukey HSD	0.494720687721806	0.29670393377556	0.932065989672499	-0.630651094927556	-0.813615739802163	0.265964085328843
MD	Orbital cortex	Kruskal-Wallis	chi-squared	0.496802848719213	2	0.780046750653321	Dunn's test	0.468564170306677	0.425691073876254	0.77449556923952	-0.414319411491505	-0.55356053967082	0.154483701207762
MD	Piriform cortex	ANOVA	F-statistic	0.661612410076364	39	0.521713796343789	Tukey HSD	0.995081803625466	0.547548550927898	0.61471045373106	-0.0637053222122285	-0.21031635364152	0.184098600664319
MD	Rest of forebrain	ANOVA	F-statistic	0.551954671411523	39	0.580255138093476	Tukey HSD	0.712090183089041	0.590707116042344	0.97646936362579	-0.29039809397491	-0.37250911638022	0.0810509661034819
MD	Rest of midbrain	ANOVA	F-statistic	5.88261727930749	38	0.00594693625940803	Tukey HSD	0.78769403724174	0.00601968921579321	0.0333613834890349	-0.215649481129238	-1.43466881254611	1.09071736842736
MD	Right external capsule	ANOVA	F-statistic	0.545854800187272	39	0.583707947185035	Tukey HSD	0.944391325622641	0.751569704057081	0.567540991083386	0.11474392823962	-0.284198981090129	0.398391872459841
MD	Splenium of the corpus callosum	ANOVA	F-statistic	0.234074607354097	39	0.792406426185893	Tukey HSD	0.990484174125558	0.85760475521982	0.794831499150113	0.0480332207821609	-0.22388249964933	0.231108904044001
MD	Substantia nigra	ANOVA	F-statistic	5.92290833134717	39	0.00567260975163692	Tukey HSD	0.655372398012541	0.00504750249204222	0.0491842819406256	-0.29261733132756	-1.33816379940063	1.03085034280263
MD	Superior colliculus	ANOVA	F-statistic	0.969192909128857	39	0.388338904991435	Tukey HSD	0.662403706364229	0.36655036658226	0.867791308247886	-0.29982891580948	-0.498729488901691	0.227631000992321
MD	Thalamus	ANOVA	F-statistic	2.13604538818033	39	0.131736519999601	Tukey HSD	0.223041662847597	0.166759650477403	0.979573306545024	-0.571707455853751	-0.685746230195256	0.0870059202357478
MD	Whole brain	ANOVA	F-statistic	3.94839074913682	39	0.0274454647610984	Tukey HSD	0.585783479170836	0.021871374308354	0.188636775977414	-0.349383822885893	-1.08737507685753	0.709797482642554
RD	Amygdala	ANOVA	F-statistic	1.17377402487266	38	0.320156655074181	Tukey HSD	0.937177208509354	0.310773337793356	0.519992694168202	-0.132195712588939	-0.508863134252674	0.483026762582932
RD	Anterior commissure	ANOVA	F-statistic	1.66426236412668	36	0.203566922730283	Tukey HSD	0.665135015769525	0.176456002979891	0.676157915098841	-0.333614949210312	-0.60505557933097	0.45819817335983
RD	Body of the corpus callosum	ANOVA	F-statistic	1.30858284781421	39	0.28180331319209	Tukey HSD	0.729660117127055	0.250325775508272	0.642552213938328	-0.0364730010754853	-0.347638156072624	0.289047191459249
RD	Caudate, Putamen, Globus pallidus	ANOVA	F-statistic	0.981567018755795	38	0.384022863973864	Tukey HSD	0.963164328379728	0.520515401412099	0.388384572515695	0.0857531580872735	-0.467761101093495	0.562246598017028
RD	Entorhinal cortex	ANOVA	F-statistic	1.47379910155792	39	0.241530176020421	Tukey HSD	0.960082503605022	0.248613731787174	0.405209238307489	-0.245505801170253	-0.761531227977086	0.346863257626508
RD	Fimbria	ANOVA	F-statistic	0.429830989319395	41	0.653516960878108	Tukey HSD	0.627185230144977	0.873607061927341	0.91012001429102	-0.110109835753967	-0.565731438418428	0.503975892360574
RD	Fornix	ANOVA	F-statistic	0.0207255431449245	39	0.97949853536404	Tukey HSD	0.997781727733346	0.978106477425167	0.990593041587821	0.18600004935724	-0.207604341828867	0.478649289671752
RD	Genu of the corpus callosum	ANOVA	F-statistic	0.0152962582879239	40	0.984825892929637	Tukey HSD	0.983458095973151	0.997435692535385	0.994060392982201	-0.36732483911093	-0.195394050250386	-0.136554746797115
RD	Hippocampus	ANOVA	F-statistic	1.09800100765214	39	0.343625953542636	Tukey HSD	0.587453712101387	0.330767882066816	0.889595160112613	0.0266093183773716	0.0659717683579912	-0.0533553404575761
RD	Hypothalamus	ANOVA	F-statistic	0.213832060502885	39	0.808424370394837	Tukey HSD	0.99478515539393	0.812429534112682	0.86606752735975	-0.0625974056192127	-0.0259760557644816	-0.0397060050367719
RD	Inferior colliculus	ANOVA	F-statistic	4.2818794015136	39	0.0208388888643222	Tukey HSD	0.381594021995616	0.0153877166346074	0.264102538489101	-0.36750380682063	-0.556750853036539	0.174392939701351
RD	Internal capsule	ANOVA	F-statistic	3.15927879187106	35	0.054783606010551	Tukey HSD	0.987878596210802	0.0851357748176298	0.0990089448085343	-0.0345889311066526	-0.242624070552448	0.199541261810713
RD	Left external capsule	ANOVA	F-statistic	0.561991783088906	38	0.574738178578071	Tukey HSD	0.865014388442928	0.830194399084289	0.544707111484593	-0.460429312633907	-1.21397813041935	0.614275301376784
RD	Medial prefrontal cortex	ANOVA	F-statistic	2.09733245217499	38	0.136771318500279	Tukey HSD	0.369105871083308	0.129449690133593	0.820908870499932	0.0537934086957633	-0.749783660625864	1.40278199910757
RD	Neocortex	ANOVA	F-statistic	1.00079288129634	37	0.377320139719959	Tukey HSD	0.852325910867829	0.346117727223062	0.697576804825405	-0.522821311174214	-0.711712302354067	0.248796967028602
RD	Orbital cortex	Kruskal-Wallis	chi-squared	0.105363075462719	2	0.948682083829217	Dunn's test	1	0.44486647217149	0.640006379836228	-0.205116980893812	-0.495851844754363	0.369412134828752
RD	Piriform cortex	ANOVA	F-statistic	0.510331721283811	40	0.604152009883205	Tukey HSD	0.995345974728422	0.627573637945153	0.693267664599193	-0.0063051438696781	-0.0256611257760998	0.0239043903660208
RD	Rest of forebrain	ANOVA	F-statistic	0.14964230858476	40	0.8614956564066	Tukey HSD	0.861254080697518	0.993659774929045	0.91283799293925	-0.220999649106987	-0.0384283597210955	-0.143072028448043
RD	Rest of midbrain	ANOVA	F-statistic	5.16114802751164	38	0.0104012290819699	Tukey HSD	0.885671307563755	0.0117848118830832	0.039371756250499	-0.15164272666674	-1.3507075065812	1.06368883410108
RD	Right external capsule	ANOVA	F-statistic	0.575269363527022	39	0.567254549753938	Tukey HSD	0.851459569635934	0.842295042866643	0.5364925133356	0.194276675351111	-0.222738769681151	0.409018796434807
RD	Splenium of the corpus callosum	ANOVA	F-statistic	0.232171332905798	41	0.793845472518292	Tukey HSD	0.809627716597134	0.99800575200414	0.84715980801756	0.224969582536568	0.0264752112817724	0.181231336675213
RD	Substantia nigra	ANOVA	F-statistic	5.24923878262223	40	0.00945440328608228	Tukey HSD	0.633121860846383	0.00815502656768663	0.070070778918332	-0.304820541916193	-1.21483398841704	0.964213630240272
RD	Superior colliculus	ANOVA	F-statistic	0.254994792960609	41	0.77614034994015	Tukey HSD	0.991242111273623	0.779670462177035	0.846987108697452	-0.0425180325445679	-0.256035306471879	0.220617258584627
RD	Thalamus	ANOVA	F-statistic	1.65747710223147	40	0.203442945560714	Tukey HSD	0.21325797015384	0.366416711151616	0.93941020350227	-0.619708981225287	-0.47851367640491	-0.141674982746149
RD	Whole brain	ANOVA	F-statistic	3.53628850858088	39	0.0387820708452605	Tukey HSD	0.729901667173996	0.0338880525514635	0.173294893367957	-0.266807436171337	-1.04630364845947	0.70938904682928
FA	Amygdala	ANOVA	F-statistic	4.87502796643566	34	0.0137564120440883	Tukey HSD	0.230379462166935	0.344285428673443	0.0101192904189046	-0.799284757485743	0.615931327047829	-1.0494574227721
FA	Anterior commissure	ANOVA	F-statistic	0.342775137508323	38	0.711969745378848	Tukey HSD	0.830980177442536	0.965226053259697	0.706197315498843	-0.213776226694991	0.084995899516075	-0.396195369999742
FA	Body of the corpus callosum	ANOVA	F-statistic	1.46981819141997	37	0.243083746913301	Tukey HSD	0.244146368365469	0.460392880779556	0.943600460802128	-0.170888107589446	0.436392811910385	-0.548697013440675
FA	Caudate, Putamen, Globus pallidus	ANOVA	F-statistic	0.86244501196872	38	0.430226312372804	Tukey HSD	0.408623231957738	0.699319533543275	0.906451434302673	-0.455957078848408	-0.291224812312986	-0.197054367520395
FA	Entorhinal cortex	ANOVA	F-statistic	0.279005906023438	38	0.758071774795101	Tukey HSD	0.956543833450767	0.739170456423119	0.897271187018737	0.547484321468215	0.468832875211735	0.157041076377829
FA	Fimbria	ANOVA	F-statistic	0.0293628539597151	37	0.971086650264783	Tukey HSD	0.999072784058433	0.970934749854932	0.981308361832663	-0.118836923545363	-0.263904717023375	0.170643045265208
FA	Fornix	ANOVA	F-statistic	1.06412782480257	34	0.356240016287006	Tukey HSD	0.582108959122366	0.340273711907981	0.893742771785564	-0.0100808565733143	-0.192015101848786	0.222545464154107
FA	Genu of the corpus callosum	ANOVA	F-statistic	0.972047473646023	39	0.387284362605773	Tukey HSD	0.36231878599741	0.679433148894477	0.871443434248559	-0.0145587580306842	-0.0926424736812943	0.0775897047129986
FA	Hippocampus	ANOVA	F-statistic	0.622815450359312	37	0.541961018726602	Tukey HSD	0.877467823366845	0.779420218333127	0.51107196384988	-0.383123976764008	-0.750489804956469	0.159294214866376
FA	Hypothalamus	ANOVA	F-statistic	0.918285062151664	36	0.4083507136596	Tukey HSD	0.715465273089945	0.817827914908376	0.377922850065263	-0.516967354605155	-0.297864456309817	-0.207016813891528
FA	Inferior colliculus	ANOVA	F-statistic	2.26798817031337	39	0.117008715780265	Tukey HSD	0.224764533653879	0.1392243567052	0.953985711374539	0.165537440418886	-0.255244336910125	0.553204268200086
FA	Internal capsule	ANOVA	F-statistic	0.79292277154544	38	0.459864352753684	Tukey HSD	0.519662197287953	0.548555984500403	0.998848023745906	-0.327964952909163	0.223355434695962	-0.534295260590239
FA	Left external capsule	ANOVA	F-statistic	0.180862078508378	39	0.83524642075154	Tukey HSD	0.999564595404282	0.850885205979119	0.868574153510203	-0.632911864106245	-0.681522534638394	0.122367202760221
FA	Medial prefrontal cortex	ANOVA	F-statistic	2.27145601995655	37	0.117364993184085	Tukey HSD	0.134824869391496	0.247725769771715	0.955180120564527	-0.557111745953747	-0.358154750481266	-0.0162727382281308
FA	Neocortex	ANOVA	F-statistic	2.52403236295977	36	0.0942272806041679	Tukey HSD	0.106470253321455	0.213469973724906	0.943888315754998	-0.756877982591947	-0.575631965615899	-0.127488154369764
FA	Orbital cortex	ANOVA	F-statistic	1.07473168509085	39	0.351284029570238	Tukey HSD	0.964391511340302	0.354384124227079	0.506003330828918	-0.832629633573223	-0.621667969627228	-0.137714390325018
FA	Piriform cortex	ANOVA	F-statistic	1.17407059208952	37	0.320356696579395	Tukey HSD	0.903573914754133	0.529978938489624	0.30425425488621	-0.0992807912722545	-0.518406581448275	0.422924337091293
FA	Rest of forebrain	ANOVA	F-statistic	1.86752544001771	32	0.170957900793193	Tukey HSD	0.165629125324535	0.890155733656657	0.402562043627413	-0.676115011547172	-0.198205627287733	-0.625111197209862
FA	Rest of midbrain	ANOVA	F-statistic	0.637122989669456	39	0.534226197651716	Tukey HSD	0.999055841886941	0.573066598079297	0.608084663159555	-0.0154323385644349	-0.35018522179024	0.412886864557841
FA	Right external capsule	ANOVA	F-statistic	0.278690151125456	38	0.758307714221554	Tukey HSD	0.776529374243611	0.827222432516236	0.997804846214367	-0.236064825931937	-0.221062039980525	-0.0282774017548257
FA	Splenium of the corpus callosum	ANOVA	F-statistic	0.764825763473245	37	0.472631751191409	Tukey HSD	0.552891552607852	0.999332877122706	0.531198382517479	0.468091719535677	-0.0141101565612172	0.362537115576403
FA	Substantia nigra	ANOVA	F-statistic	2.84036994900447	38	0.070856320880839	Tukey HSD	0.484532592165478	0.399093861473097	0.0565946494067899	0.400803483826503	-0.517181971885519	1.00713168170401
FA	Superior colliculus	ANOVA	F-statistic	2.50002608473784	39	0.0951530260857388	Tukey HSD	0.416361712084647	0.0800460430565565	0.610351903081524	-0.500484138421326	-0.757434815545869	0.394908441116098
FA	Thalamus	ANOVA	F-statistic	0.416834988633604	37	0.662186280283854	Tukey HSD	0.840889222645041	0.921485931706499	0.640487167217003	-0.211814967859133	0.146581815059005	-0.372602288758944
FA	Whole brain	ANOVA	F-statistic	2.44686319786915	35	0.1012418778526	Tukey HSD	0.0867878500111017	0.383062846211721	0.701462330474579	-0.915744169501965	-0.507853103371825	-0.321493724262039

## Sheet: Males and Females Combined DTI
DTI Males and Females Combined
Measure	Region	Test	Test statistic type	Genotype test statistic	Sex test statistic	Genotype x sex test statistic	Genotype degrees of freedom	Sex degrees of freedom	Genotype x sex degrees of freedom	Main effect of genotype p-value	Main effect of sex p-value	Genotype x sex interaction p-value	Genotype effect size	Sex effect size
AD	Amygdala	LM	F-statistic	8.23155	29.8631	2.66801	1	1	1	0.00593704	1.32912e-06	0.108425	-0.613256860212705	-1.35277008036301
AD	Anterior commissure	LM	F-statistic	5.96625	23.7628	0.782341	1	1	1	0.0178228	9.68468e-06	0.380276	-0.538453247283742	-1.23407122797891
AD	Body of the corpus callosum	LM	F-statistic	1.0373	47.276	0.0233198	1	1	1	0.313077	7.17272e-09	0.879208	-0.519352123624153	-1.3080093451067
AD	Caudate, Putamen, Globus pallidus	LM	F-statistic	6.04102	36.8401	0.829322	1	1	1	0.0171565	1.24584e-07	0.366443	-0.501984793710061	-1.53377230241303
AD	Entorhinal cortex	LM	F-statistic	4.90945	40.4121	0.647691	1	1	1	0.0310274	4.88659e-08	0.424535	-0.199822318506538	-1.84578285620858
AD	Fimbria	LM	F-statistic	2.40949	43.2501	0.0243012	1	1	1	0.126337	1.86742e-08	0.876692	-0.448906043649927	-1.61544220936929
AD	Fornix	LM	F-statistic	3.96606	30.9461	0.281812	1	1	1	0.0514946	8.58463e-07	0.597693	-0.340158541220993	-1.92205981531011
AD	Genu of the corpus callosum	LM	F-statistic	2.74012	55.5171	0.805147	1	1	1	0.103768	8.49949e-10	0.373617	-0.307854988296352	-1.71791456856837
AD	Hippocampus	LM	F-statistic	4.1835	32.9041	0.0561341	1	1	1	0.0456147	4.28856e-07	0.813594	-0.424186542346899	-1.46020494601537
AD	Hypothalamus	LM	F-statistic	6.50191	25.1818	0.0844508	1	1	1	0.0137035	6.24594e-06	0.772488	-0.311079421404088	-1.96123936249623
AD	Inferior colliculus	LM	F-statistic	4.67591	38.9746	0.0029581	1	1	1	0.0349543	6.52286e-08	0.956823	-0.428776076124982	-1.47902927845388
AD	Internal capsule	LM	F-statistic	3.26695	37.5762	0.590245	1	1	1	0.076159	9.94883e-08	0.445611	-0.566335505393905	-1.26125369043267
AD	Left external capsule	LM	F-statistic	3.25753	54.8135	0.0450072	1	1	1	0.0766731	9.11382e-10	0.83279	-0.43855580928164	-1.60423842596836
AD	Medial prefrontal cortex	LM	F-statistic	5.66759	27.0571	0.682361	1	1	1	0.0208389	3.16043e-06	0.41241	-0.368167215995042	-1.58370685189809
AD	Neocortex	LM	F-statistic	3.02143	34.0904	0.0397685	1	1	1	0.0879779	3.27609e-07	0.842697	-0.517480048951164	-1.34511106155766
AD	Orbital cortex	LM	F-statistic	3.82106	19.5519	0.0705259	1	1	1	0.0558956	4.90056e-05	0.791603	-0.365900513933842	-1.54457319446484
AD	Piriform cortex	LM	F-statistic	5.41529	24.3044	0.209549	1	1	1	0.023814	8.70205e-06	0.648992	-0.450710249069913	-1.16350300587866
AD	Rest of forebrain	LM	F-statistic	3.71628	29.3628	0.543623	1	1	1	0.0590541	1.37332e-06	0.464069	-0.411327751012469	-1.39639814062055
AD	Rest of midbrain	LM	F-statistic	0.702166	33.3801	1.54988	1	1	1	0.40582	4.09594e-07	0.21863	-0.175803541022683	-1.52027847241885
AD	Right external capsule	LM	F-statistic	4.48462	48.4087	0.980062	1	1	1	0.0389097	5.29828e-09	0.326682	-0.411730393882307	-1.80591281176178
AD	Splenium of the corpus callosum	LM	F-statistic	0.00944684	60.4525	0.0675379	1	1	1	0.922953	3.36272e-10	0.796002	0.0180727897868262	-2.13255611651127
AD	Substantia nigra	two-way ANOVA	F-statistic	0.49034	44.7277	2.55939	1	1	1	0.487156	2.25319e-08	0.116203	-0.14068412132903	-1.82073112941377
AD	Superior colliculus	LM	F-statistic	3.72171	21.0737	0.000137418	1	1	1	0.0590713	2.76099e-05	0.990691	-0.440976014965714	-1.18467414239895
AD	Thalamus	LM	F-statistic	6.0065	21.2859	0.452666	1	1	1	0.0174608	2.41463e-05	0.503889	-0.550056888706202	-1.17116443321554
AD	Whole brain	LM	F-statistic	1.58623	75.2846	0.342243	1	1	1	0.213384	7.45026e-12	0.56102	-0.218201490659602	-2.28597621782231
MD	Amygdala	LM	F-statistic	10.6064	57.6547	1.3868	1	1	1	0.00196821	5.0208e-10	0.244207	-0.699305826399679	-0.717538620062284
MD	Anterior commissure	LM	F-statistic	7.70137	42.6077	1.47451	1	1	1	0.00756451	2.40699e-08	0.229919	-0.911140208320983	-0.779760082937571
MD	Body of the corpus callosum	LM	F-statistic	2.31285	51.5945	0.056467	1	1	1	0.134038	1.90285e-09	0.813053	-0.584278532465849	-0.900572054264799
MD	Caudate, Putamen, Globus pallidus	LM	F-statistic	5.46055	40.3885	0.882482	1	1	1	0.0231203	4.28525e-08	0.35163	-0.635390222294102	-1.13117094812114
MD	Entorhinal cortex	two-way ANOVA	F-statistic	5.90863	57.3625	3.47461	1	1	1	0.018418	4.91071e-10	0.0677574	0.154193277323977	0.539099640697029
MD	Fimbria	LM	F-statistic	0.701923	58.2875	0.000120279	1	1	1	0.4057	3.16703e-10	0.991289	-0.783387233123055	-0.882599906551444
MD	Fornix	LM	F-statistic	5.83897	39.2097	1.16821	1	1	1	0.0190853	6.55902e-08	0.284572	-0.826269129479826	0.411649887010744
MD	Genu of the corpus callosum	LM	F-statistic	5.00971	120.548	1.23433	1	1	1	0.0294301	0	0.271582	-0.375097449959415	0.11959161401484
MD	Hippocampus	LM	F-statistic	2.48186	65.0526	0.000762316	1	1	1	0.121007	7.78012e-11	0.978075	0.206284889535483	0.836229208196786
MD	Hypothalamus	two-way ANOVA	F-statistic	11.4931	60.0264	0.0259161	1	1	1	0.00132592	2.82824e-10	0.872718	-0.20190912100258	-1.32356044263136
MD	Inferior colliculus	LM	F-statistic	1.86813	43.7493	0.298239	1	1	1	0.177354	1.7685e-08	0.587238	-0.641363304007691	-1.03083671497446
MD	Internal capsule	LM	F-statistic	1.66695	41.1182	0.139972	1	1	1	0.201972	3.21969e-08	0.709722	-0.527521164212497	-1.03310775770106
MD	Left external capsule	LM	F-statistic	1.87088	54.2322	0.88786	1	1	1	0.177256	1.29611e-09	0.350415	-0.539430637653129	-1.52342306166448
MD	Medial prefrontal cortex	LM	F-statistic	3.24089	36.5429	0.0648472	1	1	1	0.0774083	1.46313e-07	0.79996	-0.709253636017266	-0.393678869562569
MD	Neocortex	LM	F-statistic	3.63398	59.9394	0.400275	1	1	1	0.0620397	2.88787e-10	0.529667	-0.516262664815314	-1.2125790552472
MD	Orbital cortex	LM	F-statistic	6.16884	38.5682	0.0567799	1	1	1	0.0162625	9.07731e-08	0.812596	-0.795524729665207	-1.07453087020585
MD	Piriform cortex	two-way ANOVA	F-statistic	3.36716	29.5419	0.261188	1	1	1	0.0720185	1.36438e-06	0.611388	-0.365176266659477	-1.08255165703005
MD	Rest of forebrain	LM	F-statistic	1.3446	42.7854	0.316481	1	1	1	0.251325	2.28802e-08	0.576059	-0.83277341022718	-0.915652057117561
MD	Rest of midbrain	LM	F-statistic	2.27296	62.0257	0.753462	1	1	1	0.137587	1.75699e-10	0.389296	-0.176414160289521	-1.55400007319353
MD	Right external capsule	LM	F-statistic	2.83587	44.9397	0.150003	1	1	1	0.0978486	1.15715e-08	0.700027	-0.654360568682055	0.0563354618810945
MD	Splenium of the corpus callosum	two-way ANOVA	F-statistic	1.09814	67.0192	0.172078	1	1	1	0.299521	6.6282e-11	0.679978	-0.531710009806092	0.0259883942422982
MD	Substantia nigra	two-way ANOVA	F-statistic	3.53812	54.9079	2.41051	1	1	1	0.0655781	1.09549e-09	0.126588	-0.516418267309829	-0.859275811091783
MD	Superior colliculus	two-way ANOVA	F-statistic	6.75805	62.813	8.07915e-05	1	1	1	0.0122362	2.17763e-10	0.992864	-0.39897345539238	-0.976232921708046
MD	Thalamus	LM	F-statistic	3.09726	27.3795	0.22713	1	1	1	0.0839849	2.69754e-06	0.635548	-0.687262937317614	-1.04606642691641
MD	Whole brain	LM	F-statistic	1.32732	165.612	1.68117	1	1	1	0.254551	0	0.200494	-0.595549920269408	-1.71470902002111
RD	Amygdala	LM	F-statistic	12.3461	50.6064	1.30149	1	1	1	0.000948173	4.04403e-09	0.259377	-0.60455311245332	-1.82489781640286
RD	Anterior commissure	LM	F-statistic	2.45169	77.5761	0.171706	1	1	1	0.123706	5.34539e-12	0.680373	-0.551007024751682	-1.61390651957733
RD	Body of the corpus callosum	two-way ANOVA	F-statistic	2.8331	44.2953	0.195852	1	1	1	0.0980086	1.38748e-08	0.659825	-0.394158294813147	-1.43242688944833
RD	Caudate, Putamen, Globus pallidus	LM	F-statistic	1.81425	36.0905	0.62429	1	1	1	0.183625	1.68061e-07	0.432914	-0.468246098104632	-1.6118083938971
RD	Entorhinal cortex	two-way ANOVA	F-statistic	5.2902	105.155	9.08296	1	1	1	0.0254124	0	0.00395176	-0.289530760198233	-1.87697500700416
RD	Fimbria	two-way ANOVA	F-statistic	0.522434	56.0288	0.14264	1	1	1	0.472868	6.10953e-10	0.707124	-0.445771434616082	-1.90738674016831
RD	Fornix	LM	F-statistic	6.00262	38.091	1.22661	1	1	1	0.0175569	9.15606e-08	0.272977	-0.259549931795391	-1.95449545124073
RD	Genu of the corpus callosum	two-way ANOVA	F-statistic	11.2212	156.777	1.30849	1	1	1	0.00151114	0	0.257907	-0.154103894038113	-1.99368552100044
RD	Hippocampus	two-way ANOVA	F-statistic	0.930664	109.858	1.98769	1	1	1	0.339333	0	0.164773	-0.488813056080323	-1.60880331883355
RD	Hypothalamus	two-way ANOVA	F-statistic	6.11346	43.8378	2.85592	1	1	1	0.0167232	1.98918e-08	0.0970257	-0.332658526453763	-2.77312523642646
RD	Inferior colliculus	two-way ANOVA	F-statistic	0.145653	33.7343	1.01699	1	1	1	0.70431	4.22608e-07	0.317994	-0.283744525170131	-2.1102950608745
RD	Internal capsule	LM	F-statistic	0.877972	39.0719	0.00700012	1	1	1	0.352854	6.33572e-08	0.933625	-0.626499046098111	-1.8676654839786
RD	Left external capsule	LM	F-statistic	0.179887	59.158	0.268136	1	1	1	0.67329	4.95973e-10	0.606869	-0.271426979129798	-1.75644478815034
RD	Medial prefrontal cortex	two-way ANOVA	F-statistic	7.79212	65.4286	0.11385	1	1	1	0.00728045	7.90752e-11	0.737136	-0.257434606074844	-1.6584230005069
RD	Neocortex	two-way ANOVA	F-statistic	1.11678	84.9074	2.97997	1	1	1	0.295692	0	0.0904761	-0.371671602844287	-1.59442046668156
RD	Orbital cortex	two-way ANOVA	F-statistic	9.93156	32.2844	1.0426	1	1	1	0.00267213	5.79617e-07	0.311856	-0.351836812357516	-1.99740689828113
RD	Piriform cortex	two-way ANOVA	F-statistic	3.83431	49.7069	3.89844	1	1	1	0.0554864	3.7554e-09	0.0535517	-0.512402079131731	-1.56031438480055
RD	Rest of forebrain	two-way ANOVA	F-statistic	2.95724	80.8923	0.938618	1	1	1	0.0918051	2.45659e-12	0.337392	-0.231256167006587	-1.72401184298118
RD	Rest of midbrain	two-way ANOVA	F-statistic	3.26146	57.4387	2.24041	1	1	1	0.0766058	5.28986e-10	0.140377	-0.275309423225768	-2.05388768691464
RD	Right external capsule	LM	F-statistic	1.22037	37.6257	0.0895084	1	1	1	0.274278	1.11104e-07	0.765973	-0.330942369846302	-1.71715233193469
RD	Splenium of the corpus callosum	two-way ANOVA	F-statistic	1.88076	58.8101	0.0837123	1	1	1	0.176137	4.3021e-10	0.773479	0.188632468027761	-2.23788357407928
RD	Substantia nigra	two-way ANOVA	F-statistic	2.94455	30.4797	2.17097	1	1	1	0.0919006	9.87646e-07	0.146443	-0.353548868788961	-1.91174972151688
RD	Superior colliculus	two-way ANOVA	F-statistic	5.44103	19.4609	0.00344389	1	1	1	0.0235743	5.39852e-05	0.953428	-0.480688468888395	-2.01573566069273
RD	Thalamus	two-way ANOVA	F-statistic	1.25309	40.8792	1.63134	1	1	1	0.268011	4.2687e-08	0.207085	-0.38070197048584	-1.35830267245906
RD	Whole brain	LM	F-statistic	0.341338	233.914	2.03894	1	1	1	0.561685	0	0.159533	-0.152892556066576	-3.28942947209124
FA	Amygdala	LM	F-statistic	8.22193	8.32002	3.59136	1	1	1	0.00592682	0.00566349	0.0635409	-0.683586452089818	-1.80580030894772
FA	Anterior commissure	LM	F-statistic	14.327	9.75187	3.8778	1	1	1	0.000393116	0.0029377	0.0541661	-0.271888627151196	-2.42490368483391
FA	Body of the corpus callosum	two-way ANOVA	F-statistic	0.417857	4.68551	9.27144	1	1	1	0.520746	0.0349687	0.00359371	-0.372644791170542	-1.79269969652945
FA	Caudate, Putamen, Globus pallidus	LM	F-statistic	7.94541	20.4595	0.615566	1	1	1	0.00668764	3.29973e-05	0.436066	-0.277919524685638	-1.59002947591237
FA	Entorhinal cortex	LM	F-statistic	10.6448	13.5417	2.51624	1	1	1	0.00197259	0.000564325	0.11886	-0.331774311930034	-1.7305703095362
FA	Fimbria	two-way ANOVA	F-statistic	2.01059	0.210794	0.978658	1	1	1	0.161949	0.647989	0.326943	-0.349469003979732	-2.4783645664174
FA	Fornix	two-way ANOVA	F-statistic	0.690747	9.60382	0.0670528	1	1	1	0.409639	0.00310989	0.79668	-0.07962913164453	-2.12529622457346
FA	Genu of the corpus callosum	LM	F-statistic	0.81882	24.6933	0.0439722	1	1	1	0.36962	7.4218e-06	0.834709	-0.134779239066044	-1.97851935185764
FA	Hippocampus	LM	F-statistic	8.01849	17.5702	2.78137	1	1	1	0.00645652	0.000101509	0.101051	-0.49842369511579	-1.58336896005092
FA	Hypothalamus	LM	F-statistic	5.21431	16.4838	0.947305	1	1	1	0.0262878	0.000157012	0.334668	-0.45418452549495	-3.05957601531193
FA	Inferior colliculus	two-way ANOVA	F-statistic	6.82815	36.6209	0.112709	1	1	1	0.0115998	1.40979e-07	0.738382	-0.148928672184602	-2.83334591312458
FA	Internal capsule	LM	F-statistic	8.0816	2.39559	5.65047	1	1	1	0.00629959	0.127741	0.0210233	-0.489112711898613	-1.66502858025804
FA	Left external capsule	LM	F-statistic	9.09381	2.40157	0.328085	1	1	1	0.00405677	0.127704	0.569408	-0.0809279036797809	-1.58670627997361
FA	Medial prefrontal cortex	LM	F-statistic	5.48449	22.6775	2.79463	1	1	1	0.0229042	1.49374e-05	0.100366	-0.189931941790275	-1.65077062578968
FA	Neocortex	LM	F-statistic	12.4589	19.3056	2.72553	1	1	1	0.000859169	5.29262e-05	0.10456	-0.5037691475877	-2.06128643874884
FA	Orbital cortex	LM	F-statistic	2.38017	16.5974	0.246983	1	1	1	0.128949	0.000158375	0.621302	-0.176626883434593	-2.48837231815554
FA	Piriform cortex	LM	F-statistic	6.14227	13.517	5.04248	1	1	1	0.0165488	0.000570194	0.0290954	-0.666463175744559	-1.41575246833322
FA	Rest of forebrain	LM	F-statistic	12.4901	12.8317	4.63519	1	1	1	0.000868529	0.00077137	0.0359826	-0.295013964108804	-2.49685834876064
FA	Rest of midbrain	LM	F-statistic	0.705372	34.2198	0.501318	1	1	1	0.404757	3.14794e-07	0.482024	-0.334291506501432	-1.96233319533353
FA	Right external capsule	two-way ANOVA	F-statistic	6.24697	0.0528508	4.29217	1	1	1	0.0156355	0.819077	0.0432652	-0.227901055802717	-1.62649518259323
FA	Splenium of the corpus callosum	two-way ANOVA	F-statistic	3.83526	0.00934157	0.382728	1	1	1	0.0555592	0.923375	0.538847	0.255767646020314	-2.07644494129526
FA	Substantia nigra	two-way ANOVA	F-statistic	4.78549	11.9101	5.39159	1	1	1	0.0332191	0.00111673	0.0241848	-0.362486289999785	-1.41112157050616
FA	Superior colliculus	LM	F-statistic	2.80507	14.0415	0.096902	1	1	1	0.0997494	0.000436653	0.756778	-0.542257946415526	-1.19976058305209
FA	Thalamus	LM	F-statistic	9.15028	18.0994	1.78584	1	1	1	0.00377575	8.23075e-05	0.186936	-0.225063874174114	-1.68890919183249
FA	Whole brain	LM	F-statistic	9.59601	48.5743	2.8823	1	1	1	0.00311637	5.06683e-09	0.0954228	-0.0679946797694817	-4.02107890735159

## Sheet: Electron microscopy
Electron microscopy
Dependent Variable	Test	Test statistic type	Test statistic value	Degrees of freedom	p-value
Myelinated axon caliber	LM	F-statistic	4.5597	1	0.05606
Number of myelinated axons	LM	F-statistic	2.5505	1	0.1412
Myelinated axons % of total field	LM	F-statistic	11.058	1	0.001176
Thickness of myelin	LM	F-statistic	1.2846	1	0.2834
G-ratio	LM	F-statistic	8.3742	1	0.01592
Unmyelinated axon caliber	LM	F-statistic	3.172	1	0.1031
Myelinated axons cumulative probability	Kolmogorov-Smirnov	D	0.18624	NA	< 2.2E-16
Umyelinated axons cumulative probability	Kolmogorov-Smirnov	D	0.139	NA	9.783e-11
