# Supplementary material for: Reduced axonal caliber and structural changes in a rat model of Fragile X syndrome with a deletion of a K-Homology domain of Fmr1
Source: Transl Psychiatry. 2020 Aug 12;10:280. doi: 10.1038/s41398-020-00943-x (PMC7423986; doi:10.1038/s41398-020-00943-x)
Supplement: Supplementary file 9 — Supplementary Table 4 [file 41398_2020_943_MOESM9_ESM.xlsx]

## Sheet: Sheet1
Supplementary Table 4. Summarized DTI results.
DTI region-based with manual editing analysis
AD	MD	RD	FA
male analysis
piriform cortex	piriform cortex	whole brain
fimbria	fimbria	piriform cortex
hypothalamus	hypothalamus	hypothalamus
neocortex	internal capsule	caudate, putamen, globus pallidus
splenium	splenium	internal capsule
thalamus	thalamus	neocortex
		splenium
		thalamus
female analysis
inferior colliculus	inferior colliculus	inferior colliculus	amygdala
rest of midbrain	rest of midbrain	rest of midbrain
substantia nigra	substantia nigra	substantia nigra
Automated DTI region-based and voxel-based analyses
	inferior colliculus	amygdala	anterior commissure
		hippocampus	rest of forebrain
			neocortex
LEGEND
increased in Fmr1-Δexon 8 rats compared to WT
increased in Fmr1-Δexon 8-/- rats compared to Fmr1-Δexon 8+/-
decreased in Fmr1-Δexon 8 rats compared to WT
